# Supplementary material for: Pitting the olive seed microbiome
Source: Environ Microbiome. 2024 Mar 15;19:17. doi: 10.1186/s40793-024-00560-x (PMC10943921; doi:10.1186/s40793-024-00560-x)
Supplement: Supplementary file 3 — Supplementary Material 3 [file 40793_2024_560_MOESM3_ESM.xlsx]

## Sheet: T1.Pairwise alpha diversity ITS
	Observed richnness
	Arbequina	Barnea	Frantoio	Jaen	Kalinjot	Koroneki	Menorca	Picual	Uslu
Barnea	0.575373	-	-	-	-	-	-	-	-
Frantoio	0.575373	0.808483	-	-	-	-	-	-	-
Jaen	0.0203028	0.0198894	0.235296	-	-	-	-	-	-
Kalinjot	0.158827	0.267847	0.575373	0.0198894	-	-	-	-	-
Koroneki	0.0124398	0.0203028	0.204396	0.0124398	0.716771	-	-	-	-
Menorca	0.575373	0.964399	0.829149	0.0203028	0.303774	0.0397189	-	-	-
Picual	0.773351	0.383377	0.59507	0.0265339	0.128911	0.0203028	0.2648	-	-
Uslu	0.0104335	0.0124398	0.0943561	0.0124398	0.489676	0.728766	0.013384	0.013384	-
Verde Verdelho	0.0203028	0.0441965	0.268242	0.0124398	0.70415	0.838289	0.0652224	0.0203028	0.660673
	Shannon diversity index
	Arbequina	Barnea	Frantoio	Jaen	Kalinjot	Koroneki	Menorca	Picual	Uslu
Barnea	0.389282	-	-	-	-	-	-	-	-
Frantoio	0.48944	0.750124	-	-	-	-	-	-	-
Jaen	0.0279878	0.0156693	0.288922	-	-	-	-	-	-
Kalinjot	0.322065	0.594371	1	0.0172254	-	-	-	-	-
Koroneki	0.0156693	0.0997397	0.48944	0.0054802	0.48944	-	-	-	-
Menorca	0.0799397	0.48944	0.99257	0.0172254	0.960804	0.574095	-	-	-
Picual	0.661061	0.93669	0.69641	0.019431	0.48944	0.0746699	0.288922	-	-
Uslu	0.0054802	0.0334901	0.48944	0.0054802	0.389282	0.99257	0.574095	0.0279878	-
Verde Verdelho	0.0397947	0.484143	0.6085	0.0054802	0.618751	0.918388	0.932127	0.278265	0.574095
	Inverse of Simpson diversity index
	Arbequina	Barnea	Frantoio	Jaen	Kalinjot	Koroneki	Menorca	Picual	Uslu
Barnea	0.322065	-	-	-	-	-	-	-	-
Frantoio	0.525694	0.909392	-	-	-	-	-	-	-
Jaen	0.0517331	0.0249828	0.236143	-	-	-	-	-	-
Kalinjot	0.50375	0.895428	0.987342	0.0215961	-	-	-	-	-
Koroneki	0.0215961	0.236143	0.484143	0.00925545	0.484143	-	-	-	-
Menorca	0.236143	0.578466	0.737662	0.0215961	0.633484	0.824763	-	-	-
Picual	0.69859	0.895428	0.824763	0.0292277	0.699947	0.236143	0.50375	-	-
Uslu	0.0517331	0.236143	0.699947	0.0157505	0.307514	1	0.791798	0.236143	-
Verde Verdelho	0.145076	0.466206	0.699947	0.0157505	0.525694	0.914387	0.93846	0.322065	0.69859
	Evenness
	Arbequina	Barnea	Frantoio	Jaen	Kalinjot	Koroneki	Menorca	Picual	Uslu
Barnea	0.902163	-	-	-	-	-	-	-	-
Frantoio	0.902163	0.902163	-	-	-	-	-	-	-
Jaen	0.902163	0.651309	0.651309	-	-	-	-	-	-
Kalinjot	0.954206	0.902163	0.902163	0.902163	-	-	-	-	-
Koroneki	0.954206	0.902163	0.902163	0.902163	0.902163	-	-	-	-
Menorca	0.902163	0.902163	0.902163	0.651309	0.902163	0.902163	-	-	-
Picual	0.902163	0.902163	0.902163	0.902163	0.902163	0.902163	0.902163	-	-
Uslu	0.954206	0.902163	0.902163	0.902163	0.902163	0.954206	0.902163	0.902163	-
Verde Verdelho	0.902163	0.99257	1	0.902163	0.902163	0.902163	0.902163	0.902163	0.954206

## Sheet: T2.Pairwise alpha diversity 16S
	Observed richnness
	Arbequina	Barnea	Frantoio	Jaen	Kalinjot	Koroneki	Menorca	Picual	Uslu
Barnea	0.0189749	-	-	-	-	-	-	-	-
Frantoio	0.602923	0.161918	-	-	-	-	-	-	-
Jaen	0.350834	0.0214189	0.669615	-	-	-	-	-	-
Kalinjot	0.272485	0.0503525	0.585424	0.694805	-	-	-	-	-
Koroneki	0.00836199	0.00561566	0.254652	0.161918	0.317565	-	-	-	-
Menorca	0.00561566	0.00561566	0.206897	0.0589253	0.161918	0.235205	-	-	-
Picual	0.161918	0.00690663	0.235205	0.407772	0.870473	0.779518	0.54501	-	-
Uslu	0.0169709	0.00690663	0.129346	0.0189749	0.205159	0.0260824	0.0260824	0.0912964	-
Verde Verdelho	0.00629153	0.00561566	0.161918	0.0163066	0.157164	0.0880335	0.202876	0.202876	0.0589253
	Shannon diversity index
	Arbequina	Barnea	Frantoio	Jaen	Kalinjot	Koroneki	Menorca	Picual	Uslu
Barnea	0.0108792	-	-	-	-	-	-	-	-
Frantoio	0.937366	0.0698218	-	-	-	-	-	-	-
Jaen	0.412418	0.0255256	0.937366	-	-	-	-	-	-
Kalinjot	0.42346	0.0310598	0.752351	0.816897	-	-	-	-	-
Koroneki	0.169326	0.00876832	0.816897	0.855263	0.937366	-	-	-	-
Menorca	0.271229	0.00462773	0.816897	0.793273	1	0.954206	-	-	-
Picual	0.412418	0.0206759	0.816897	0.937366	0.937366	0.937366	1	-	-
Uslu	0.0118129	0.00246812	0.231197	0.0437063	0.326074	0.04995	0.0698218	0.102838	-
Verde Verdelho	0.00246812	0.00185109	0.232132	0.0118129	0.271229	0.04594	0.0516357	0.0698218	0.816897
	Inverse of Simpson diversity index
	Arbequina	Barnea	Frantoio	Jaen	Kalinjot	Koroneki	Menorca	Picual	Uslu
Barnea	0.0319069	-	-	-	-	-	-	-	-
Frantoio	0.868113	0.0885269	-	-	-	-	-	-	-
Jaen	0.868113	0.0455953	1	-	-	-	-	-	-
Kalinjot	0.640609	0.0659341	0.890984	0.890984	-	-	-	-	-
Koroneki	0.736965	0.0189006	0.938437	0.976926	0.938437	-	-	-	-
Menorca	0.868113	0.0189006	1	1	0.890984	0.890984	-	-	-
Picual	0.868113	0.0897709	0.976926	0.890984	0.868113	0.868113	0.976926	-	-
Uslu	0.102838	0.00863842	0.674977	0.274476	0.890984	0.233829	0.267622	0.274476	-
Verde Verdelho	0.00584555	0.00185109	0.274476	0.0455953	0.47952	0.0224079	0.0659341	0.0265833	0.976926
	Evenness
	Arbequina	Barnea	Frantoio	Jaen	Kalinjot	Koroneki	Menorca	Picual	Uslu
Barnea	0.507171	-	-	-	-	-	-	-	-
Frantoio	1	0.383616	-	-	-	-	-	-	-
Jaen	0.984725	0.532797	0.761652	-	-	-	-	-	-
Kalinjot	1	0.383616	0.9689	1	-	-	-	-	-
Koroneki	0.761652	0.586067	0.586067	0.670239	0.922304	-	-	-	-
Menorca	0.586067	0.968031	0.507171	0.586067	0.586067	0.968031	-	-	-
Picual	0.586067	0.761652	0.507171	0.586067	0.670239	0.968031	1	-	-
Uslu	0.761652	0.586067	0.507171	0.761652	0.761652	0.968031	0.922304	0.968031	-
Verde Verdelho	1	0.383616	0.670239	0.968031	1	0.586067	0.586067	0.586067	0.724662

## Sheet: T3.Pairwise permanova ITS2
pairs	Df	SumsOfSqs	F,Model	R2	p,value	p,adjusted	sig
Arbequina vs Barnea	1	0.323869	0.763002	0.0406652	0.873	0.873
Arbequina vs Frantoio	1	0.524109	1.21622	0.0706436	0.149	0.279375
Arbequina vs Jaen	1	0.476978	1.16143	0.0606127	0.168	0.290769
Arbequina vs Kalinjot	1	0.485607	1.11952	0.0585538	0.186	0.301034
Arbequina vs Koroneki	1	0.533757	1.20232	0.0626133	0.136	0.279375
Arbequina vs Menorca	1	0.42965	0.995135	0.0585541	0.424	0.461786
Arbequina vs Picual	1	0.507342	1.18614	0.0618228	0.124	0.279375
Arbequina vs Uslu	1	0.516454	1.24145	0.0645194	0.144	0.279375
Arbequina vs Verde Verdelho	1	0.517216	1.14113	0.0596168	0.194	0.301034
Barnea vs Frantoio	1	0.492557	1.15935	0.0675636	0.191	0.301034
Barnea vs Jaen	1	0.433571	1.0698	0.0560993	0.297	0.37125
Barnea vs Kalinjot	1	0.432333	1.00927	0.0530937	0.425	0.461786
Barnea vs Koroneki	1	0.463209	1.05626	0.0554285	0.35	0.414474
Barnea vs Menorca	1	0.415355	0.97576	0.0574796	0.431	0.461786
Barnea vs Picual	1	0.507329	1.20128	0.0625625	0.149	0.279375
Barnea vs Uslu	1	0.469475	1.14337	0.0597264	0.238	0.3375
Barnea vs Verde Verdelho	1	0.576405	1.28706	0.0667319	0.063	0.2025
Frantoio vs Jaen	1	0.479732	1.17193	0.068247	0.141	0.279375
Frantoio vs Kalinjot	1	0.472749	1.08599	0.0635603	0.255	0.3375
Frantoio vs Koroneki	1	0.572062	1.28046	0.0740985	0.096	0.27
Frantoio vs Menorca	1	0.476542	1.09996	0.0728449	0.245	0.3375
Frantoio vs Picual	1	0.579094	1.35137	0.0778828	0.044	0.186923
Frantoio vs Uslu	1	0.655204	1.5775	0.0897453	0.045	0.186923
Frantoio vs Verde Verdelho	1	0.603632	1.32018	0.0762219	0.054	0.186923
Jaen vs Kalinjot	1	0.450496	1.08664	0.0569318	0.283	0.363857
Jaen vs Koroneki	1	0.578776	1.36261	0.0703734	0.029	0.186429
Jaen vs Menorca	1	0.526165	1.28281	0.0742244	0.054	0.186923
Jaen vs Picual	1	0.554607	1.35754	0.0701295	0.024	0.186429
Jaen vs Uslu	1	0.622484	1.56866	0.0801619	0.015	0.16875
Jaen vs Verde Verdelho	1	0.746354	1.71946	0.0871962	0.004	0.16875
Kalinjot vs Koroneki	1	0.380919	0.85058	0.0451222	0.766	0.783409
Kalinjot vs Menorca	1	0.541617	1.24186	0.0720261	0.096	0.27
Kalinjot vs Picual	1	0.50736	1.17548	0.0613012	0.162	0.290769
Kalinjot vs Uslu	1	0.592069	1.41001	0.0726434	0.05	0.186923
Kalinjot vs Verde Verdelho	1	0.608252	1.33055	0.0688316	0.037	0.186923
Koroneki vs Menorca	1	0.479356	1.07099	0.0627377	0.251	0.3375
Koroneki vs Picual	1	0.492816	1.11548	0.0583549	0.239	0.3375
Koroneki vs Uslu	1	0.509039	1.18359	0.0616979	0.144	0.279375
Koroneki vs Verde Verdelho	1	0.558445	1.195	0.0622557	0.138	0.279375
Menorca vs Picual	1	0.435856	1.01518	0.0596631	0.404	0.461786
Menorca vs Uslu	1	0.360163	0.865445	0.0513147	0.682	0.713721
Menorca vs Verde Verdelho	1	0.657616	1.43568	0.0823415	0.025	0.186429
Picual vs Uslu	1	0.442187	1.06843	0.0560313	0.337	0.409865
Picual vs Verde Verdelho	1	0.64405	1.42772	0.0734888	0.014	0.16875
Uslu vs Verde Verdelho	1	0.727078	1.65475	0.0841906	0.013	0.16875

## Sheet: T4. Pairwise permanova 16S
pairs	Df	SumsOfSqs	F,Model	R2	p,value	p,adjusted	sig
Arbequina vs Barnea	1	1.0069	3.20558	0.158648	0.003	0.00397059	*
Arbequina vs Frantoio	1	0.741839	2.10818	0.130876	0.001	0.00166667	*
Arbequina vs Jaen	1	0.883698	2.39803	0.117562	0.002	0.00272727	*
Arbequina vs Kalinjot	1	0.589214	1.55473	0.099952	0.015	0.0173077	*
Arbequina vs Koroneki	1	0.947592	3.26577	0.153569	0.001	0.00166667	*
Arbequina vs Menorca	1	0.960739	3.13337	0.148266	0.001	0.00166667	*
Arbequina vs Picual	1	0.781326	2.14692	0.106563	0.002	0.00272727	*
Arbequina vs Uslu	1	2.00861	7.24847	0.311783	0.001	0.00166667	*
Arbequina vs Verde Verdelho	1	1.68494	5.61212	0.248191	0.001	0.00166667	*
Barnea vs Frantoio	1	0.403704	1.42047	0.0985035	0.088	0.0965854
Barnea vs Jaen	1	0.790082	2.48662	0.127607	0.01	0.0125	*
Barnea vs Kalinjot	1	0.665605	2.12391	0.140434	0.014	0.0165789	*
Barnea vs Koroneki	1	2.19384	9.34455	0.354705	0.001	0.00166667	*
Barnea vs Menorca	1	2.09584	8.31036	0.328338	0.001	0.00166667	*
Barnea vs Picual	1	1.55518	4.97053	0.226236	0.001	0.00166667	*
Barnea vs Uslu	1	2.51822	11.7968	0.440232	0.001	0.00166667	*
Barnea vs Verde Verdelho	1	2.40348	9.93119	0.382982	0.001	0.00166667	*
Frantoio vs Jaen	1	0.455038	1.27716	0.0835995	0.102	0.109286
Frantoio vs Kalinjot	1	0.427065	1.16665	0.104477	0.146	0.152791
Frantoio vs Koroneki	1	1.52388	5.96317	0.298709	0.001	0.00166667	*
Frantoio vs Menorca	1	1.45613	5.26233	0.273193	0.001	0.00166667	*
Frantoio vs Picual	1	1.06001	3.02517	0.177688	0.001	0.00166667	*
Frantoio vs Uslu	1	1.87749	8.07938	0.402372	0.001	0.00166667	*
Frantoio vs Verde Verdelho	1	1.74907	6.57396	0.335852	0.001	0.00166667	*
Jaen vs Kalinjot	1	0.461165	1.20288	0.0791217	0.154	0.1575
Jaen vs Koroneki	1	1.77498	6.04592	0.251432	0.001	0.00166667	*
Jaen vs Menorca	1	1.66531	5.37131	0.229825	0.001	0.00166667	*
Jaen vs Picual	1	1.16819	3.18002	0.150143	0.001	0.00166667	*
Jaen vs Uslu	1	2.16259	7.69714	0.324813	0.001	0.00166667	*
Jaen vs Verde Verdelho	1	1.99205	6.55587	0.278311	0.001	0.00166667	*
Kalinjot vs Koroneki	1	1.17011	4.13984	0.228218	0.001	0.00166667	*
Kalinjot vs Menorca	1	1.07013	3.52243	0.201024	0.002	0.00272727	*
Kalinjot vs Picual	1	0.83853	2.22131	0.136938	0.002	0.00272727	*
Kalinjot vs Uslu	1	1.63056	6.17649	0.339807	0.001	0.00166667	*
Kalinjot vs Verde Verdelho	1	1.453	4.9214	0.27461	0.001	0.00166667	*
Koroneki vs Menorca	1	0.250903	1.08294	0.0567492	0.287	0.287
Koroneki vs Picual	1	0.559714	1.93673	0.0971437	0.005	0.00642857	*
Koroneki vs Uslu	1	2.25002	11.6694	0.421744	0.001	0.00166667	*
Koroneki vs Verde Verdelho	1	1.88957	8.55411	0.334745	0.001	0.00166667	*
Menorca vs Picual	1	0.543393	1.77895	0.0899417	0.011	0.0133784	*
Menorca vs Uslu	1	2.02105	9.56358	0.37411	0.001	0.00166667	*
Menorca vs Verde Verdelho	1	1.62297	6.81	0.286014	0.001	0.00166667	*
Picual vs Uslu	1	1.07733	3.90615	0.196228	0.002	0.00272727	*
Picual vs Verde Verdelho	1	0.9698	3.24342	0.160221	0.002	0.00272727	*
Uslu vs Verde Verdelho	1	0.334171	1.68994	0.101255	0.072	0.081

## Sheet: T5. pairwise genetic pool 16S
pairs	Df	SumsOfSqs	F.Model	R2	p.value	p.adjusted	sig
Q2 vs Wild	1	0.640004	1.71667	0.0313739	0.042	0.042	*
Q2 vs Mosaic	1	2.8754	8.17019	0.127321	0.001	0.003	*
Q2 vs Q1	1	0.866959	2.36114	0.0520521	0.002	0.004	*
Wild vs Mosaic	1	2.00431	5.68911	0.121851	0.001	0.003	*
Wild vs Q1	1	0.582191	1.54886	0.0524171	0.035	0.042	*
Mosaic vs Q1	1	0.880903	2.60723	0.0775795	0.004	0.006	*

## Sheet: T6. pairwise genetic pool ITS2
pairs	Df	SumsOfSqs	F.Model	R2	p.value	p.adjusted	sig
Q2 vs Wild	1	0.425561	0.985213	0.0179178	0.478	0.5736
Q2 vs Mosaic	1	0.40922	0.91962	0.0137422	0.637	0.637
Q2 vs Q1	1	0.543669	1.24629	0.0263786	0.102	0.268
Wild vs Mosaic	1	0.532127	1.21047	0.0256399	0.099	0.268
Wild vs Q1	1	0.488425	1.16302	0.0428161	0.134	0.268
Mosaic vs Q1	1	0.475565	1.06534	0.0272708	0.32	0.48
