# Supplementary material for: Pitting the olive seed microbiome
Source: Environ Microbiome. 2024 Mar 15;19:17. doi: 10.1186/s40793-024-00560-x (PMC10943921; doi:10.1186/s40793-024-00560-x)
Supplement: Supplementary file 4 — Supplementary Material 4 [file 40793_2024_560_MOESM4_ESM.xlsx]

## Sheet: ANCOM  AB bacteria
Kingdom	Phylum	Genus	ArbequinavsBarnea_p_val	ArbequinavsBarnea_q_val	ArbequinavsBarnea_diff_abn	ArbequinavsFrantoio_p_val	ArbequinavsFrantoio_q_val	ArbequinavsFrantoio_diff_abn	ArbequinavsJaen_p_val	ArbequinavsJaen_q_val	ArbequinavsJaen_diff_abn	ArbequinavsKalinjot_p_val	ArbequinavsKalinjot_q_val	ArbequinavsKalinjot_diff_abn	ArbequinavsKoroneki_p_val	ArbequinavsKoroneki_q_val	ArbequinavsKoroneki_diff_abn	ArbequinavsMenorca_p_val	ArbequinavsMenorca_q_val	ArbequinavsMenorca_diff_abn	ArbequinavsPicual_lfc	ArbequinavsPicual_p_val	ArbequinavsPicual_q_val	ArbequinavsPicual_diff_abn	ArbequinavsUslu_p_val	ArbequinavsUslu_q_val	ArbequinavsUslu_diff_abn	ArbequinavsVerde Verdelho_p_val	ArbequinavsVerde Verdelho_q_val	ArbequinavsVerde Verdelho_diff_abn
Bacteria	Actinobacteria	Streptomyces	0	0	TRUE	0.000600073	0.0420051	TRUE	8.15754e-05	0.0056287	TRUE	0.111908	1	FALSE	2.07055e-05	0.00142868	TRUE	1.07211e-05	0.000750479	TRUE	1.82984	0.026841	1	FALSE	0.653482	1	FALSE	0.481594	1	FALSE
Bacteria	Actinobacteria	Promicromonospora	0	0	TRUE	0	0	TRUE	0	0	TRUE	0.0232913	1	FALSE	0.0462039	1	FALSE	0.00823175	0.535064	FALSE	0.605173	0.528216	1	FALSE	0.97434	1	FALSE	0.464803	1	FALSE
Bacteria	Actinobacteria	Nocardia	0	0	TRUE	0	0	TRUE	0	0	TRUE	0.452326	1	FALSE	5.70669e-08	4.05175e-06	TRUE	9.68174e-07	6.87404e-05	TRUE	1.85831	0.0439141	1	FALSE	0.0911718	1	FALSE	0.855145	1	FALSE
Bacteria	Proteobacteria	Stenotrophomonas	0.168689	1	FALSE	0.230505	1	FALSE	0.662308	1	FALSE	0.325388	1	FALSE	0.316257	1	FALSE	0.84556	1	FALSE	-0.877537	0.252054	1	FALSE	0.015586	0.420823	FALSE	0.0164325	0.657298	FALSE
Bacteria	Proteobacteria	Devosia	0	0	TRUE	0	0	TRUE	0.676344	1	FALSE	0.635152	1	FALSE	0.113539	1	FALSE	0.199758	1	FALSE	0.289534	0.700138	1	FALSE	0.153324	1	FALSE	0	0	TRUE
Bacteria	Proteobacteria	Sphingomonas	0.62682	1	FALSE	0.41505	1	FALSE	0.415386	1	FALSE	0.970451	1	FALSE	0.105157	1	FALSE	0.896153	1	FALSE	-2.6659	0.00446101	0.312271	FALSE	0.0766342	1	FALSE	0.0365832	1	FALSE
Bacteria	Firmicutes	Mitsuokella	0.939651	1	FALSE	0.956093	1	FALSE	0.990218	1	FALSE	0.934593	1	FALSE	0.876491	1	FALSE	0	0	TRUE	1.22308	0	0	TRUE	0	0	TRUE	0	0	TRUE
Bacteria	Actinobacteria	Acidipropionibacterium	0.208298	1	FALSE	0.027329	1	FALSE	0.0339617	1	FALSE	0.356886	1	FALSE	0.0240142	1	FALSE	0.00155192	0.103979	FALSE	-0.304367	0.668386	1	FALSE	0.1198	1	FALSE	0.471677	1	FALSE
Bacteria	Actinobacteria	Micromonospora	0	0	TRUE	0.000933454	0.0644084	FALSE	0	0	TRUE	0.0032753	0.229271	FALSE	0.362757	1	FALSE	0.935076	1	FALSE	-1.20343	0.245691	1	FALSE	0.0923198	1	FALSE	0.56944	1	FALSE
Bacteria	Firmicutes	Staphylococcus	0.0279007	1	FALSE	0.798318	1	FALSE	0.300463	1	FALSE	0.415139	1	FALSE	0.465106	1	FALSE	0.19912	1	FALSE	-1.01638	0.414132	1	FALSE	0.15245	1	FALSE	0.234064	1	FALSE
Bacteria	Actinobacteria	Bifidobacterium	0	0	TRUE	0	0	TRUE	0.191508	1	FALSE	0	0	TRUE	0	0	TRUE	0.563866	1	FALSE	1.47467	0.00728991	0.495714	FALSE	1.21262e-14	6.18435e-13	TRUE	9.14161e-33	6.39913e-31	TRUE
Bacteria	Proteobacteria	Acinetobacter	0.868138	1	FALSE	0.141292	1	FALSE	0.00194499	0.128369	FALSE	0.0133907	0.897176	FALSE	0.00507994	0.340356	FALSE	0.00925917	0.583328	FALSE	-0.418333	0.569334	1	FALSE	0.254439	1	FALSE	0.633145	1	FALSE
Bacteria	Actinobacteria	Collinsella	0.939651	1	FALSE	0.956093	1	FALSE	0.990218	1	FALSE	0.934593	1	FALSE	0.876491	1	FALSE	0	0	TRUE	0.600227	0	0	TRUE	0	0	TRUE	0	0	TRUE
Bacteria	Proteobacteria	Succinivibrio	0.939651	1	FALSE	0.956093	1	FALSE	0.990218	1	FALSE	0.934593	1	FALSE	0.876491	1	FALSE	0.782897	1	FALSE	1.12213	0	0	TRUE	0	0	TRUE	0	0	TRUE
Bacteria	Proteobacteria	Moraxella	0	0	TRUE	0	0	TRUE	0	0	TRUE	0	0	TRUE	0	0	TRUE	0	0	TRUE	-0.609287	0.0152723	0.992698	FALSE	1.95014e-05	0.000877562	TRUE	7.32382e-05	0.00417458	TRUE
Bacteria	Proteobacteria	Ralstonia	0.449577	1	FALSE	0.810344	1	FALSE	0.102466	1	FALSE	0	0	TRUE	0.142744	1	FALSE	0.176229	1	FALSE	-1.79263	0.0673568	1	FALSE	0.0120753	0.338109	FALSE	0.0313168	1	FALSE
Bacteria	Actinobacteria	Corynebacterium	0.863063	1	FALSE	0.580595	1	FALSE	0.108347	1	FALSE	0.283706	1	FALSE	0.508684	1	FALSE	0.0576974	1	FALSE	1.70239	0.0749538	1	FALSE	0.693213	1	FALSE	0.721064	1	FALSE
Bacteria	Proteobacteria	Serratia	0	0	TRUE	0.956093	1	FALSE	0.990218	1	FALSE	0.934593	1	FALSE	0	0	TRUE	0	0	TRUE	0.743673	0	0	TRUE	1.95014e-05	0.000877562	TRUE	7.32382e-05	0.00417458	TRUE
Bacteria	Firmicutes	Faecalibacterium	0.939651	1	FALSE	0.956093	1	FALSE	0.990218	1	FALSE	0.934593	1	FALSE	0.876491	1	FALSE	0	0	TRUE	0.665585	0	0	TRUE	0	0	TRUE	0	0	TRUE
Bacteria	Firmicutes	Bacillus	0	0	TRUE	0.400115	1	FALSE	0.140062	1	FALSE	0	0	TRUE	0.395049	1	FALSE	0.0869648	1	FALSE	-0.317392	0.591965	1	FALSE	0	0	TRUE	0.210047	1	FALSE
Bacteria	Firmicutes	Veillonella	0.939651	1	FALSE	0.956093	1	FALSE	0.990218	1	FALSE	0	0	TRUE	0	0	TRUE	0	0	TRUE	0.474058	0	0	TRUE	0	0	TRUE	0	0	TRUE
Bacteria	Bacteroidetes	Chryseobacterium	0.939651	1	FALSE	0.956093	1	FALSE	0	0	TRUE	0	0	TRUE	0	0	TRUE	0	0	TRUE	-0.352792	0	0	TRUE	1.95014e-05	0.000877562	TRUE	0	0	TRUE
Bacteria	Firmicutes	Faecalicoccus	0	0	TRUE	0.956093	1	FALSE	0.990218	1	FALSE	0	0	TRUE	0.876491	1	FALSE	0	0	TRUE	0.469356	0	0	TRUE	0	0	TRUE	0	0	TRUE
Bacteria	Proteobacteria	Simonsiella	0	0	TRUE	0	0	TRUE	0	0	TRUE	0	0	TRUE	0.207964	1	FALSE	0.0660668	1	FALSE	0.263296	0.705993	1	FALSE	0	0	TRUE	0.525273	1	FALSE
Bacteria	Firmicutes	Blautia	0.939651	1	FALSE	0.956093	1	FALSE	0.990218	1	FALSE	0	0	TRUE	0.876491	1	FALSE	0	0	TRUE	0.406681	0	0	TRUE	0	0	TRUE	0	0	TRUE
Bacteria	Bacteroidetes	Riemerella	0	0	TRUE	0	0	TRUE	0.00567495	0.368872	FALSE	0	0	TRUE	0.171303	1	FALSE	0.149052	1	FALSE	-0.747916	0	0	TRUE	0	0	TRUE	0.136379	1	FALSE
Bacteria	Firmicutes	Acidaminococcus	0.939651	1	FALSE	0.956093	1	FALSE	0.990218	1	FALSE	0.934593	1	FALSE	0.876491	1	FALSE	0.782897	1	FALSE	0.400016	0	0	TRUE	0	0	TRUE	0	0	TRUE
Bacteria	Firmicutes	Kandleria	0.939651	1	FALSE	0.956093	1	FALSE	0.990218	1	FALSE	0.934593	1	FALSE	0.876491	1	FALSE	0.782897	1	FALSE	0.316359	0	0	TRUE	0	0	TRUE	0	0	TRUE
Bacteria	Proteobacteria	Haemophilus	0.926374	1	FALSE	0.489859	1	FALSE	0	0	TRUE	0.740902	1	FALSE	0.238029	1	FALSE	0.0653037	1	FALSE	-0.638913	0.256059	1	FALSE	0.601917	1	FALSE	0.0536347	1	FALSE
Bacteria	Actinobacteria	Microbacterium	0	0	TRUE	0	0	TRUE	0.000220968	0.0150258	TRUE	0.298241	1	FALSE	0.274552	1	FALSE	0.00196	0.12936	FALSE	-0.323597	0.506792	1	FALSE	0	0	TRUE	0.264014	1	FALSE
Bacteria	Firmicutes	Clostridium_sensu_stricto	0.939651	1	FALSE	0.956093	1	FALSE	0.990218	1	FALSE	0	0	TRUE	0	0	TRUE	0	0	TRUE	0.179133	0	0	TRUE	0	0	TRUE	0	0	TRUE
Bacteria	Bacteroidetes	Bacteroides	0.939651	1	FALSE	0.956093	1	FALSE	0.990218	1	FALSE	0.934593	1	FALSE	0.876491	1	FALSE	0.782897	1	FALSE	0.439149	0	0	TRUE	0	0	TRUE	0	0	TRUE
Bacteria	Actinobacteria	Actinomadura	0	0	TRUE	0	0	TRUE	0	0	TRUE	0	0	TRUE	0.231183	1	FALSE	0.00106254	0.0722527	FALSE	0.319721	0.606237	1	FALSE	0.449242	1	FALSE	0.223449	1	FALSE
Bacteria	Verrucomicrobia	Akkermansia	0.939651	1	FALSE	0.956093	1	FALSE	0.990218	1	FALSE	0.934593	1	FALSE	0.876491	1	FALSE	0.782897	1	FALSE	0.22452	0	0	TRUE	0	0	TRUE	0	0	TRUE
Bacteria	Proteobacteria	Paracoccus	0.370792	1	FALSE	0.562783	1	FALSE	0.716668	1	FALSE	0.0934951	1	FALSE	0.781994	1	FALSE	0.260305	1	FALSE	-1.57777	0	0	TRUE	0.367912	1	FALSE	0.174641	1	FALSE
Bacteria	Proteobacteria	Neorhizobium	0	0	TRUE	0	0	TRUE	0	0	TRUE	0.105117	1	FALSE	0	0	TRUE	0.906607	1	FALSE	-0.607418	0.35841	1	FALSE	0.587649	1	FALSE	0.344882	1	FALSE
Bacteria	Proteobacteria	Pseudomonas	0.131952	1	FALSE	0.851198	1	FALSE	0.0342584	1	FALSE	0.000789836	0.0560784	FALSE	0.108168	1	FALSE	0.0149188	0.910048	FALSE	-0.479359	0.233906	1	FALSE	0.174686	1	FALSE	0.289884	1	FALSE
Bacteria	Firmicutes	Pectinatus	0.939651	1	FALSE	0.956093	1	FALSE	0.990218	1	FALSE	0.934593	1	FALSE	0.876491	1	FALSE	0.782897	1	FALSE	0.111499	0	0	TRUE	0	0	TRUE	0	0	TRUE
Bacteria	Actinobacteria	Kocuria	0	0	TRUE	0.47256	1	FALSE	0.246582	1	FALSE	0.51709	1	FALSE	0.161774	1	FALSE	0.60808	1	FALSE	-1.06132	0.151884	1	FALSE	0	0	TRUE	0	0	TRUE
Bacteria	Bacteroidetes	Prevotella	0.939651	1	FALSE	0.956093	1	FALSE	0.990218	1	FALSE	0.934593	1	FALSE	0	0	TRUE	0	0	TRUE	0.516074	0	0	TRUE	0	0	TRUE	0	0	TRUE
Bacteria	Bacteroidetes	Hymenobacter	0.896565	1	FALSE	0.718276	1	FALSE	0.91851	1	FALSE	0.763276	1	FALSE	0.368014	1	FALSE	0.373435	1	FALSE	-1.09291	0	0	TRUE	0.155457	1	FALSE	0	0	TRUE
Bacteria	Actinobacteria	Arthrobacter	0	0	TRUE	0.622197	1	FALSE	0.224922	1	FALSE	0	0	TRUE	0	0	TRUE	0.529216	1	FALSE	-0.683327	0.172199	1	FALSE	0	0	TRUE	0	0	TRUE
Bacteria	Proteobacteria	Brevundimonas	0.939651	1	FALSE	0	0	TRUE	0	0	TRUE	0	0	TRUE	0	0	TRUE	0	0	TRUE	-0.269167	0	0	TRUE	0	0	TRUE	7.32382e-05	0.00417458	TRUE
Bacteria	Actinobacteria	Nocardioides	0.939651	1	FALSE	0	0	TRUE	0	0	TRUE	0	0	TRUE	0	0	TRUE	0	0	TRUE	-0.379028	0	0	TRUE	0	0	TRUE	0	0	TRUE
Bacteria	Firmicutes	Ligilactobacillus	0.939651	1	FALSE	0.956093	1	FALSE	0.990218	1	FALSE	0.934593	1	FALSE	0.876491	1	FALSE	0.782897	1	FALSE	0.196229	0	0	TRUE	0	0	TRUE	0	0	TRUE
Bacteria	Proteobacteria	Massilia	0.549608	1	FALSE	0.277714	1	FALSE	0.916531	1	FALSE	0.98861	1	FALSE	0.998648	1	FALSE	0.855417	1	FALSE	-1.26721	0	0	TRUE	0	0	TRUE	0	0	TRUE
Bacteria	Bacteroidetes	Parabacteroides	0.939651	1	FALSE	0.956093	1	FALSE	0.990218	1	FALSE	0.934593	1	FALSE	0	0	TRUE	0.782897	1	FALSE	0.671968	0	0	TRUE	0	0	TRUE	0	0	TRUE
Bacteria	Firmicutes	Ruminococcus	0.939651	1	FALSE	0.956093	1	FALSE	0.990218	1	FALSE	0.934593	1	FALSE	0.876491	1	FALSE	0.782897	1	FALSE	0.109252	0	0	TRUE	0	0	TRUE	0	0	TRUE
Bacteria	Firmicutes	Pseudoflavonifractor	0.939651	1	FALSE	0.956093	1	FALSE	0.990218	1	FALSE	0.934593	1	FALSE	0.876491	1	FALSE	0	0	TRUE	0.145884	0	0	TRUE	0	0	TRUE	0	0	TRUE
Bacteria	Firmicutes	Butyricicoccus	0.939651	1	FALSE	0.956093	1	FALSE	0.990218	1	FALSE	0.934593	1	FALSE	0.876491	1	FALSE	0.782897	1	FALSE	0.0352852	0	0	TRUE	0	0	TRUE	0	0	TRUE
Bacteria	Proteobacteria	Erwinia	0	0	TRUE	0.645604	1	FALSE	0	0	TRUE	0	0	TRUE	0.325031	1	FALSE	0.732136	1	FALSE	-1.40695	0	0	TRUE	0	0	TRUE	0.0851943	1	FALSE
Bacteria	Bacteroidetes	Adhaeribacter	0.942615	1	FALSE	0.287882	1	FALSE	0.994621	1	FALSE	0.306388	1	FALSE	0.573235	1	FALSE	0.300953	1	FALSE	-1.0708	0	0	TRUE	0	0	TRUE	0.549329	1	FALSE
Bacteria	Bacteroidetes	Paraprevotella	0.939651	1	FALSE	0.956093	1	FALSE	0.990218	1	FALSE	0.934593	1	FALSE	0.876491	1	FALSE	0.782897	1	FALSE	-0.130538	0	0	TRUE	0	0	TRUE	0	0	TRUE
Bacteria	Firmicutes	Mediterraneibacter	0.939651	1	FALSE	0.956093	1	FALSE	0.990218	1	FALSE	0.934593	1	FALSE	0.876491	1	FALSE	0.782897	1	FALSE	-0.0269822	0	0	TRUE	0	0	TRUE	0	0	TRUE
Bacteria	Bacteroidetes	Alloprevotella	0.939651	1	FALSE	0.956093	1	FALSE	0.990218	1	FALSE	0.934593	1	FALSE	0.876491	1	FALSE	0	0	TRUE	0.0145457	0	0	TRUE	0	0	TRUE	0	0	TRUE
Bacteria	Firmicutes	Sporobacter	0.939651	1	FALSE	0.956093	1	FALSE	0.990218	1	FALSE	0.934593	1	FALSE	0.876491	1	FALSE	0.782897	1	FALSE	-0.152852	0	0	TRUE	0	0	TRUE	0	0	TRUE

## Sheet: ANCOM BA bacteria
Kingdom	Phylum	Genus	BarneavsArbequina_p_val	BarneavsArbequina_q_val	BarneavsArbequina_diff_abn	BarneavsFrantoio_p_val	BarneavsFrantoio_q_val	BarneavsFrantoio_diff_abn	BarneavsJaen_p_val	BarneavsJaen_q_val	BarneavsJaen_diff_abn	BarneavsKalinjot_p_val	BarneavsKalinjot_q_val	BarneavsKalinjot_diff_abn	BarneavsKoroneki_p_val	BarneavsKoroneki_q_val	BarneavsKoroneki_diff_abn	BarneavsMenorca_p_val	BarneavsMenorca_q_val	BarneavsMenorca_diff_abn	BarneavsPicual_p_val	BarneavsPicual_q_val	BarneavsPicual_diff_abn	BarneavsUslu_p_val	BarneavsUslu_q_val	BarneavsUslu_diff_abn	BarneavsVerde Verdelho_p_val	BarneavsVerde Verdelho_q_val	BarneavsVerde Verdelho_diff_abn
Bacteria	Actinobacteria	Streptomyces	0	0	TRUE	0	0	TRUE	0	0	TRUE	0	0	TRUE	0	0	TRUE	0	0	TRUE	0	0	TRUE	0	0	TRUE	0	0	TRUE
Bacteria	Actinobacteria	Promicromonospora	0	0	TRUE	0.878541	1	FALSE	0.962209	1	FALSE	0	0	TRUE	0	0	TRUE	0	0	TRUE	0	0	TRUE	0	0	TRUE	0	0	TRUE
Bacteria	Actinobacteria	Nocardia	0	0	TRUE	0.878541	1	FALSE	0.962209	1	FALSE	0	0	TRUE	0	0	TRUE	0	0	TRUE	0	0	TRUE	0	0	TRUE	0	0	TRUE
Bacteria	Proteobacteria	Stenotrophomonas	0.168689	1	FALSE	0.793557	1	FALSE	0.119371	1	FALSE	0.017831	1	FALSE	0.0238552	1	FALSE	0.00368169	0.169358	FALSE	0.0325944	1	FALSE	0.00033287	0.0113176	TRUE	0.000309099	0.0148367	TRUE
Bacteria	Proteobacteria	Devosia	0	0	TRUE	0.878541	1	FALSE	0	0	TRUE	0	0	TRUE	0	0	TRUE	0	0	TRUE	0	0	TRUE	0	0	TRUE	0.000150311	0.00826711	TRUE
Bacteria	Proteobacteria	Sphingomonas	0.62682	1	FALSE	0.251301	1	FALSE	0.870967	1	FALSE	0.700501	1	FALSE	0.467796	1	FALSE	0.882663	1	FALSE	0.0870515	1	FALSE	0.316693	1	FALSE	0.266619	1	FALSE
Bacteria	Firmicutes	Mitsuokella	0.939651	1	FALSE	0.878541	1	FALSE	0.962209	1	FALSE	0.854091	1	FALSE	0.863867	1	FALSE	0	0	TRUE	0	0	TRUE	0	0	TRUE	0	0	TRUE
Bacteria	Actinobacteria	Acidipropionibacterium	0.208298	1	FALSE	0.155825	1	FALSE	0.196612	1	FALSE	0.92646	1	FALSE	0.134576	1	FALSE	0.313391	1	FALSE	0.0722949	1	FALSE	0.00937751	0.215683	FALSE	0.0508607	1	FALSE
Bacteria	Actinobacteria	Micromonospora	0	0	TRUE	0	0	TRUE	0.962209	1	FALSE	0	0	TRUE	0	0	TRUE	0	0	TRUE	0	0	TRUE	0	0	TRUE	0	0	TRUE
Bacteria	Firmicutes	Staphylococcus	0.0279007	1	FALSE	0.069681	1	FALSE	0.000234988	0.0164492	TRUE	0.00363965	0.258415	FALSE	0.00518665	0.331946	FALSE	0.951675	1	FALSE	0.46869	1	FALSE	0.713897	1	FALSE	0.371634	1	FALSE
Bacteria	Actinobacteria	Bifidobacterium	0	0	TRUE	0.878541	1	FALSE	0	0	TRUE	0.854091	1	FALSE	0.863867	1	FALSE	0	0	TRUE	0	0	TRUE	0	0	TRUE	0	0	TRUE
Bacteria	Proteobacteria	Acinetobacter	0.868138	1	FALSE	0.10112	1	FALSE	0.000473965	0.0322296	TRUE	0.0061012	0.427084	FALSE	0.00191404	0.124413	FALSE	0.0351459	1	FALSE	0.629737	1	FALSE	0.241621	1	FALSE	0.752231	1	FALSE
Bacteria	Actinobacteria	Collinsella	0.939651	1	FALSE	0.878541	1	FALSE	0.962209	1	FALSE	0.854091	1	FALSE	0.863867	1	FALSE	0	0	TRUE	0	0	TRUE	0	0	TRUE	0	0	TRUE
Bacteria	Proteobacteria	Succinivibrio	0.939651	1	FALSE	0.878541	1	FALSE	0.962209	1	FALSE	0.854091	1	FALSE	0.863867	1	FALSE	1.23748e-11	8.41484e-10	TRUE	0	0	TRUE	0	0	TRUE	0	0	TRUE
Bacteria	Proteobacteria	Moraxella	0	0	TRUE	0.141523	1	FALSE	0.186206	1	FALSE	0.393626	1	FALSE	0.0662622	1	FALSE	0.334488	1	FALSE	0	0	TRUE	0	0	TRUE	0	0	TRUE
Bacteria	Proteobacteria	Ralstonia	0.449577	1	FALSE	0.593701	1	FALSE	0.318054	1	FALSE	0	0	TRUE	0.442486	1	FALSE	0.107068	1	FALSE	0.194467	1	FALSE	0.026877	0.591294	FALSE	0.101734	1	FALSE
Bacteria	Actinobacteria	Corynebacterium	0.863063	1	FALSE	0.712491	1	FALSE	0.150947	1	FALSE	0.372046	1	FALSE	0.620866	1	FALSE	0.36874	1	FALSE	0.105504	1	FALSE	0.549728	1	FALSE	0.644265	1	FALSE
Bacteria	Proteobacteria	Serratia	0	0	TRUE	0	0	TRUE	0	0	TRUE	0	0	TRUE	0.00013873	0.0091562	TRUE	0.0421454	1	FALSE	0.619926	1	FALSE	0	0	TRUE	0	0	TRUE
Bacteria	Firmicutes	Faecalibacterium	0.939651	1	FALSE	0.878541	1	FALSE	0.962209	1	FALSE	0.854091	1	FALSE	0.863867	1	FALSE	0	0	TRUE	0	0	TRUE	0	0	TRUE	0	0	TRUE
Bacteria	Firmicutes	Bacillus	0	0	TRUE	0	0	TRUE	0	0	TRUE	0.854091	1	FALSE	0	0	TRUE	0	0	TRUE	0	0	TRUE	8.04752e-06	0.000362138	TRUE	0	0	TRUE
Bacteria	Firmicutes	Veillonella	0.939651	1	FALSE	0.878541	1	FALSE	0.962209	1	FALSE	0	0	TRUE	0	0	TRUE	0	0	TRUE	0	0	TRUE	0	0	TRUE	0	0	TRUE
Bacteria	Bacteroidetes	Chryseobacterium	0.939651	1	FALSE	0.878541	1	FALSE	0	0	TRUE	0	0	TRUE	0	0	TRUE	0	0	TRUE	0	0	TRUE	8.04752e-06	0.000362138	TRUE	0	0	TRUE
Bacteria	Firmicutes	Faecalicoccus	0	0	TRUE	0	0	TRUE	0	0	TRUE	0.288154	1	FALSE	0	0	TRUE	0.0199196	0.835137	FALSE	0.786247	1	FALSE	4.80382e-06	0.000220976	TRUE	0.00555104	0.222042	FALSE
Bacteria	Proteobacteria	Simonsiella	0	0	TRUE	0.878541	1	FALSE	0.962209	1	FALSE	0.854091	1	FALSE	0	0	TRUE	0	0	TRUE	0	0	TRUE	8.04752e-06	0.000362138	TRUE	0	0	TRUE
Bacteria	Firmicutes	Blautia	0.939651	1	FALSE	0.878541	1	FALSE	0.962209	1	FALSE	0	0	TRUE	0.863867	1	FALSE	0	0	TRUE	0	0	TRUE	0	0	TRUE	0	0	TRUE
Bacteria	Bacteroidetes	Riemerella	0	0	TRUE	0.878541	1	FALSE	0	0	TRUE	0.854091	1	FALSE	0	0	TRUE	0	0	TRUE	0.0144438	0.93798	FALSE	8.04752e-06	0.000362138	TRUE	0	0	TRUE
Bacteria	Firmicutes	Acidaminococcus	0.939651	1	FALSE	0.878541	1	FALSE	0.962209	1	FALSE	0.854091	1	FALSE	0.863867	1	FALSE	1.23748e-11	8.41484e-10	TRUE	0	0	TRUE	0	0	TRUE	0	0	TRUE
Bacteria	Firmicutes	Kandleria	0.939651	1	FALSE	0.878541	1	FALSE	0.962209	1	FALSE	0.854091	1	FALSE	0.863867	1	FALSE	1.23748e-11	8.41484e-10	TRUE	0	0	TRUE	0	0	TRUE	0	0	TRUE
Bacteria	Proteobacteria	Haemophilus	0.926374	1	FALSE	0.549907	1	FALSE	0	0	TRUE	0.818527	1	FALSE	0.282661	1	FALSE	0.444425	1	FALSE	0.242731	1	FALSE	0.545384	1	FALSE	0.0697991	1	FALSE
Bacteria	Actinobacteria	Microbacterium	0	0	TRUE	0.878541	1	FALSE	0	0	TRUE	0	0	TRUE	0	0	TRUE	0	0	TRUE	0	0	TRUE	8.04752e-06	0.000362138	TRUE	0	0	TRUE
Bacteria	Firmicutes	Clostridium_sensu_stricto	0.939651	1	FALSE	0.878541	1	FALSE	0.962209	1	FALSE	0	0	TRUE	0	0	TRUE	0	0	TRUE	0	0	TRUE	0	0	TRUE	0	0	TRUE
Bacteria	Bacteroidetes	Bacteroides	0.939651	1	FALSE	0.878541	1	FALSE	0.962209	1	FALSE	0.854091	1	FALSE	0.863867	1	FALSE	1.23748e-11	8.41484e-10	TRUE	0	0	TRUE	0	0	TRUE	0	0	TRUE
Bacteria	Actinobacteria	Actinomadura	0	0	TRUE	0.878541	1	FALSE	0.962209	1	FALSE	0.854091	1	FALSE	0	0	TRUE	0	0	TRUE	0	0	TRUE	0	0	TRUE	0	0	TRUE
Bacteria	Verrucomicrobia	Akkermansia	0.939651	1	FALSE	0.878541	1	FALSE	0.962209	1	FALSE	0.854091	1	FALSE	0.863867	1	FALSE	1.23748e-11	8.41484e-10	TRUE	0	0	TRUE	0	0	TRUE	0	0	TRUE
Bacteria	Proteobacteria	Paracoccus	0.370792	1	FALSE	0.750557	1	FALSE	0.51247	1	FALSE	0.0081576	0.546559	FALSE	0.504613	1	FALSE	0.284932	1	FALSE	0	0	TRUE	0.840376	1	FALSE	0.532927	1	FALSE
Bacteria	Proteobacteria	Neorhizobium	0	0	TRUE	0.878541	1	FALSE	0.962209	1	FALSE	0	0	TRUE	0.863867	1	FALSE	0	0	TRUE	0	0	TRUE	0	0	TRUE	0	0	TRUE
Bacteria	Proteobacteria	Pseudomonas	0.131952	1	FALSE	0.228506	1	FALSE	0.788504	1	FALSE	0.309135	1	FALSE	0.887371	1	FALSE	0.878529	1	FALSE	0.0494219	1	FALSE	0.0344035	0.722474	FALSE	0.841834	1	FALSE
Bacteria	Firmicutes	Pectinatus	0.939651	1	FALSE	0.878541	1	FALSE	0.962209	1	FALSE	0.854091	1	FALSE	0.863867	1	FALSE	1.23748e-11	8.41484e-10	TRUE	0	0	TRUE	0	0	TRUE	0	0	TRUE
Bacteria	Actinobacteria	Kocuria	0	0	TRUE	0	0	TRUE	0	0	TRUE	0	0	TRUE	0	0	TRUE	0	0	TRUE	0	0	TRUE	8.04752e-06	0.000362138	TRUE	0.000150311	0.00826711	TRUE
Bacteria	Bacteroidetes	Prevotella	0.939651	1	FALSE	0.878541	1	FALSE	0.962209	1	FALSE	0.854091	1	FALSE	0	0	TRUE	0	0	TRUE	0	0	TRUE	0	0	TRUE	0	0	TRUE
Bacteria	Bacteroidetes	Hymenobacter	0.896565	1	FALSE	0.627152	1	FALSE	0.970335	1	FALSE	0.670866	1	FALSE	0.278201	1	FALSE	0.969957	1	FALSE	0	0	TRUE	0.145241	1	FALSE	0	0	TRUE
Bacteria	Actinobacteria	Arthrobacter	0	0	TRUE	0	0	TRUE	0	0	TRUE	0.854091	1	FALSE	0.863867	1	FALSE	0	0	TRUE	0	0	TRUE	8.04752e-06	0.000362138	TRUE	0.000150311	0.00826711	TRUE
Bacteria	Proteobacteria	Brevundimonas	0.939651	1	FALSE	0	0	TRUE	0	0	TRUE	0	0	TRUE	0	0	TRUE	0	0	TRUE	0	0	TRUE	0	0	TRUE	0.000150311	0.00826711	TRUE
Bacteria	Actinobacteria	Nocardioides	0.939651	1	FALSE	0	0	TRUE	0	0	TRUE	0	0	TRUE	0	0	TRUE	0	0	TRUE	0	0	TRUE	0	0	TRUE	0	0	TRUE
Bacteria	Firmicutes	Ligilactobacillus	0.939651	1	FALSE	0.878541	1	FALSE	0.962209	1	FALSE	0.854091	1	FALSE	0.863867	1	FALSE	1.23748e-11	8.41484e-10	TRUE	0	0	TRUE	0	0	TRUE	0	0	TRUE
Bacteria	Proteobacteria	Massilia	0.549608	1	FALSE	0.154882	1	FALSE	0.493767	1	FALSE	0.587782	1	FALSE	0.566803	1	FALSE	0.65388	1	FALSE	0	0	TRUE	0	0	TRUE	0	0	TRUE
Bacteria	Bacteroidetes	Parabacteroides	0.939651	1	FALSE	0.878541	1	FALSE	0.962209	1	FALSE	0.854091	1	FALSE	0	0	TRUE	1.23748e-11	8.41484e-10	TRUE	0	0	TRUE	0	0	TRUE	0	0	TRUE
Bacteria	Firmicutes	Ruminococcus	0.939651	1	FALSE	0.878541	1	FALSE	0.962209	1	FALSE	0.854091	1	FALSE	0.863867	1	FALSE	1.23748e-11	8.41484e-10	TRUE	0	0	TRUE	0	0	TRUE	0	0	TRUE
Bacteria	Firmicutes	Pseudoflavonifractor	0.939651	1	FALSE	0.878541	1	FALSE	0.962209	1	FALSE	0.854091	1	FALSE	0.863867	1	FALSE	0	0	TRUE	0	0	TRUE	0	0	TRUE	0	0	TRUE
Bacteria	Firmicutes	Butyricicoccus	0.939651	1	FALSE	0.878541	1	FALSE	0.962209	1	FALSE	0.854091	1	FALSE	0.863867	1	FALSE	1.23748e-11	8.41484e-10	TRUE	0	0	TRUE	0	0	TRUE	0	0	TRUE
Bacteria	Proteobacteria	Erwinia	0	0	TRUE	0	0	TRUE	0.962209	1	FALSE	0.854091	1	FALSE	0	0	TRUE	0	0	TRUE	0.0144438	0.93798	FALSE	8.04752e-06	0.000362138	TRUE	0	0	TRUE
Bacteria	Bacteroidetes	Adhaeribacter	0.942615	1	FALSE	0.325996	1	FALSE	0.936293	1	FALSE	0.355193	1	FALSE	0.527525	1	FALSE	0.935039	1	FALSE	0	0	TRUE	0	0	TRUE	0.549555	1	FALSE
Bacteria	Bacteroidetes	Paraprevotella	0.939651	1	FALSE	0.878541	1	FALSE	0.962209	1	FALSE	0.854091	1	FALSE	0.863867	1	FALSE	1.23748e-11	8.41484e-10	TRUE	0	0	TRUE	0	0	TRUE	0	0	TRUE
Bacteria	Firmicutes	Mediterraneibacter	0.939651	1	FALSE	0.878541	1	FALSE	0.962209	1	FALSE	0.854091	1	FALSE	0.863867	1	FALSE	1.23748e-11	8.41484e-10	TRUE	0	0	TRUE	0	0	TRUE	0	0	TRUE
Bacteria	Bacteroidetes	Alloprevotella	0.939651	1	FALSE	0.878541	1	FALSE	0.962209	1	FALSE	0.854091	1	FALSE	0.863867	1	FALSE	0	0	TRUE	0	0	TRUE	0	0	TRUE	0	0	TRUE
Bacteria	Firmicutes	Sporobacter	0.939651	1	FALSE	0.878541	1	FALSE	0.962209	1	FALSE	0.854091	1	FALSE	0.863867	1	FALSE	1.23748e-11	8.41484e-10	TRUE	0	0	TRUE	0	0	TRUE	0	0	TRUE

## Sheet: ANCOM FRA bacteria
Kingdom	Phylum	Genus	FrantoiovsArbequina_p_val	FrantoiovsArbequina_q_val	FrantoiovsArbequina_diff_abn	FrantoiovsBarnea_p_val	FrantoiovsBarnea_q_val	FrantoiovsBarnea_diff_abn	FrantoiovsJaen_p_val	FrantoiovsJaen_q_val	FrantoiovsJaen_diff_abn	FrantoiovsKalinjot_p_val	FrantoiovsKalinjot_q_val	FrantoiovsKalinjot_diff_abn	FrantoiovsKoroneki_p_val	FrantoiovsKoroneki_q_val	FrantoiovsKoroneki_diff_abn	FrantoiovsMenorca_p_val	FrantoiovsMenorca_q_val	FrantoiovsMenorca_diff_abn	FrantoiovsPicual_p_val	FrantoiovsPicual_q_val	FrantoiovsPicual_diff_abn	FrantoiovsUslu_p_val	FrantoiovsUslu_q_val	FrantoiovsUslu_diff_abn	FrantoiovsVerde Verdelho_p_val	FrantoiovsVerde Verdelho_q_val	FrantoiovsVerde Verdelho_diff_abn
Bacteria	Actinobacteria	Streptomyces	0.000600073	0.0420051	TRUE	0	0	TRUE	0.592262	1	FALSE	0.14848	1	FALSE	1.19996e-39	8.39974e-38	TRUE	8.9402e-52	6.25814e-50	TRUE	5.42265e-24	3.85008e-22	TRUE	1.73874e-07	8.69369e-06	TRUE	2.91854e-16	1.98461e-14	TRUE
Bacteria	Actinobacteria	Promicromonospora	0	0	TRUE	0.878541	1	FALSE	0.941128	1	FALSE	0	0	TRUE	0	0	TRUE	0	0	TRUE	0	0	TRUE	0	0	TRUE	0	0	TRUE
Bacteria	Actinobacteria	Nocardia	0	0	TRUE	0.878541	1	FALSE	0.941128	1	FALSE	0	0	TRUE	0	0	TRUE	0	0	TRUE	0	0	TRUE	0	0	TRUE	0	0	TRUE
Bacteria	Proteobacteria	Stenotrophomonas	0.230505	1	FALSE	0.793557	1	FALSE	0.158877	1	FALSE	0.0250654	1	FALSE	0.0332003	1	FALSE	0.201887	1	FALSE	0.0338289	1	FALSE	4.32123e-06	0.000207419	TRUE	0.000656319	0.0354412	TRUE
Bacteria	Proteobacteria	Devosia	0	0	TRUE	0.878541	1	FALSE	0	0	TRUE	0	0	TRUE	0	0	TRUE	0	0	TRUE	0	0	TRUE	0	0	TRUE	0.00942325	0.414623	FALSE
Bacteria	Proteobacteria	Sphingomonas	0.41505	1	FALSE	0.251301	1	FALSE	0.0877909	1	FALSE	0.47227	1	FALSE	0.00644748	0.419086	FALSE	0.242946	1	FALSE	4.16881e-05	0.00287648	TRUE	0.000547007	0.0180512	TRUE	0.00228917	0.112169	FALSE
Bacteria	Firmicutes	Mitsuokella	0.956093	1	FALSE	0.878541	1	FALSE	0.941128	1	FALSE	0.905822	1	FALSE	0.968688	1	FALSE	0	0	TRUE	0	0	TRUE	0	0	TRUE	0	0	TRUE
Bacteria	Actinobacteria	Acidipropionibacterium	0.027329	1	FALSE	0.155825	1	FALSE	0.712396	1	FALSE	0.443884	1	FALSE	0.751699	1	FALSE	0.497289	1	FALSE	0.00489802	0.313473	FALSE	5.17565e-05	0.00212201	TRUE	0.00694568	0.319501	FALSE
Bacteria	Actinobacteria	Micromonospora	0.000933454	0.0644084	FALSE	0	0	TRUE	0	0	TRUE	0.957524	1	FALSE	4.32956e-07	2.9441e-05	TRUE	0.000583795	0.0379467	TRUE	0.0589345	1	FALSE	0.40512	1	FALSE	0.00153524	0.0782971	FALSE
Bacteria	Firmicutes	Staphylococcus	0.798318	1	FALSE	0.069681	1	FALSE	0.599364	1	FALSE	0.696975	1	FALSE	0.733568	1	FALSE	0.211671	1	FALSE	0.341428	1	FALSE	0.0511102	0.971094	FALSE	0.276075	1	FALSE
Bacteria	Actinobacteria	Bifidobacterium	0	0	TRUE	0.878541	1	FALSE	0	0	TRUE	0.905822	1	FALSE	0.968688	1	FALSE	0	0	TRUE	0	0	TRUE	0	0	TRUE	0	0	TRUE
Bacteria	Proteobacteria	Acinetobacter	0.141292	1	FALSE	0.10112	1	FALSE	0.348042	1	FALSE	0.543057	1	FALSE	0.36374	1	FALSE	0.518666	1	FALSE	0.0596266	1	FALSE	0.00327849	0.0885193	FALSE	0.092531	1	FALSE
Bacteria	Actinobacteria	Collinsella	0.956093	1	FALSE	0.878541	1	FALSE	0.941128	1	FALSE	0.905822	1	FALSE	0.968688	1	FALSE	0	0	TRUE	0	0	TRUE	0	0	TRUE	0	0	TRUE
Bacteria	Proteobacteria	Succinivibrio	0.956093	1	FALSE	0.878541	1	FALSE	0.941128	1	FALSE	0.905822	1	FALSE	0.968688	1	FALSE	0.739082	1	FALSE	0	0	TRUE	0	0	TRUE	0	0	TRUE
Bacteria	Proteobacteria	Moraxella	0	0	TRUE	0.141523	1	FALSE	0.760016	1	FALSE	0.712414	1	FALSE	0.867772	1	FALSE	0.226536	1	FALSE	0	0	TRUE	0	0	TRUE	0	0	TRUE
Bacteria	Proteobacteria	Ralstonia	0.810344	1	FALSE	0.593701	1	FALSE	0.131353	1	FALSE	0	0	TRUE	0.18437	1	FALSE	0.212863	1	FALSE	0.0708558	1	FALSE	0.0004176	0.0154512	TRUE	0.0483765	1	FALSE
Bacteria	Actinobacteria	Corynebacterium	0.580595	1	FALSE	0.712491	1	FALSE	0.29379	1	FALSE	0.606561	1	FALSE	0.914554	1	FALSE	0.222532	1	FALSE	0.242178	1	FALSE	0.0636769	1	FALSE	0.463491	1	FALSE
Bacteria	Proteobacteria	Serratia	0.956093	1	FALSE	0	0	TRUE	0.941128	1	FALSE	0.905822	1	FALSE	0	0	TRUE	0	0	TRUE	0	0	TRUE	7.52978e-11	4.96966e-09	TRUE	0.00942325	0.414623	FALSE
Bacteria	Firmicutes	Faecalibacterium	0.956093	1	FALSE	0.878541	1	FALSE	0.941128	1	FALSE	0.905822	1	FALSE	0.968688	1	FALSE	0	0	TRUE	0	0	TRUE	0	0	TRUE	0	0	TRUE
Bacteria	Firmicutes	Bacillus	0.400115	1	FALSE	0	0	TRUE	0.616639	1	FALSE	0	0	TRUE	0.807104	1	FALSE	0.722072	1	FALSE	0.250003	1	FALSE	0	0	TRUE	0.172868	1	FALSE
Bacteria	Firmicutes	Veillonella	0.956093	1	FALSE	0.878541	1	FALSE	0.941128	1	FALSE	0	0	TRUE	0	0	TRUE	0	0	TRUE	0	0	TRUE	0	0	TRUE	0	0	TRUE
Bacteria	Bacteroidetes	Chryseobacterium	0.956093	1	FALSE	0.878541	1	FALSE	0	0	TRUE	0	0	TRUE	0	0	TRUE	0	0	TRUE	0	0	TRUE	7.52978e-11	4.96966e-09	TRUE	0	0	TRUE
Bacteria	Firmicutes	Faecalicoccus	0.956093	1	FALSE	0	0	TRUE	0.941128	1	FALSE	0	0	TRUE	0.968688	1	FALSE	0	0	TRUE	0	0	TRUE	0	0	TRUE	0	0	TRUE
Bacteria	Proteobacteria	Simonsiella	0	0	TRUE	0.878541	1	FALSE	0.941128	1	FALSE	0.905822	1	FALSE	0	0	TRUE	0	0	TRUE	0	0	TRUE	7.52978e-11	4.96966e-09	TRUE	0	0	TRUE
Bacteria	Firmicutes	Blautia	0.956093	1	FALSE	0.878541	1	FALSE	0.941128	1	FALSE	0	0	TRUE	0.968688	1	FALSE	0	0	TRUE	0	0	TRUE	0	0	TRUE	0	0	TRUE
Bacteria	Bacteroidetes	Riemerella	0	0	TRUE	0.878541	1	FALSE	0	0	TRUE	0.905822	1	FALSE	0	0	TRUE	0	0	TRUE	0.0207605	1	FALSE	7.52978e-11	4.96966e-09	TRUE	0	0	TRUE
Bacteria	Firmicutes	Acidaminococcus	0.956093	1	FALSE	0.878541	1	FALSE	0.941128	1	FALSE	0.905822	1	FALSE	0.968688	1	FALSE	0.739082	1	FALSE	0	0	TRUE	0	0	TRUE	0	0	TRUE
Bacteria	Firmicutes	Kandleria	0.956093	1	FALSE	0.878541	1	FALSE	0.941128	1	FALSE	0.905822	1	FALSE	0.968688	1	FALSE	0.739082	1	FALSE	0	0	TRUE	0	0	TRUE	0	0	TRUE
Bacteria	Proteobacteria	Haemophilus	0.489859	1	FALSE	0.549907	1	FALSE	0	0	TRUE	0.711517	1	FALSE	0.786753	1	FALSE	0.435143	1	FALSE	0.124364	1	FALSE	0.0856984	1	FALSE	0.0813909	1	FALSE
Bacteria	Actinobacteria	Microbacterium	0	0	TRUE	0.878541	1	FALSE	0	0	TRUE	0	0	TRUE	0	0	TRUE	0	0	TRUE	0	0	TRUE	7.52978e-11	4.96966e-09	TRUE	0	0	TRUE
Bacteria	Firmicutes	Clostridium_sensu_stricto	0.956093	1	FALSE	0.878541	1	FALSE	0.941128	1	FALSE	0	0	TRUE	0	0	TRUE	0	0	TRUE	0	0	TRUE	0	0	TRUE	0	0	TRUE
Bacteria	Bacteroidetes	Bacteroides	0.956093	1	FALSE	0.878541	1	FALSE	0.941128	1	FALSE	0.905822	1	FALSE	0.968688	1	FALSE	0.739082	1	FALSE	0	0	TRUE	0	0	TRUE	0	0	TRUE
Bacteria	Actinobacteria	Actinomadura	0	0	TRUE	0.878541	1	FALSE	0.941128	1	FALSE	0.905822	1	FALSE	0	0	TRUE	0	0	TRUE	0	0	TRUE	0	0	TRUE	0	0	TRUE
Bacteria	Verrucomicrobia	Akkermansia	0.956093	1	FALSE	0.878541	1	FALSE	0.941128	1	FALSE	0.905822	1	FALSE	0.968688	1	FALSE	0.739082	1	FALSE	0	0	TRUE	0	0	TRUE	0	0	TRUE
Bacteria	Proteobacteria	Paracoccus	0.562783	1	FALSE	0.750557	1	FALSE	0.773639	1	FALSE	0.0209346	1	FALSE	0.749631	1	FALSE	0.0954135	1	FALSE	0	0	TRUE	0.114446	1	FALSE	0.424248	1	FALSE
Bacteria	Proteobacteria	Neorhizobium	0	0	TRUE	0.878541	1	FALSE	0.941128	1	FALSE	0	0	TRUE	0.968688	1	FALSE	0	0	TRUE	0	0	TRUE	0	0	TRUE	0	0	TRUE
Bacteria	Proteobacteria	Pseudomonas	0.851198	1	FALSE	0.228506	1	FALSE	0.10103	1	FALSE	0.0097826	0.684782	FALSE	0.195085	1	FALSE	0.0529591	1	FALSE	0.235861	1	FALSE	0.0101251	0.243003	FALSE	0.335528	1	FALSE
Bacteria	Firmicutes	Pectinatus	0.956093	1	FALSE	0.878541	1	FALSE	0.941128	1	FALSE	0.905822	1	FALSE	0.968688	1	FALSE	0.739082	1	FALSE	0	0	TRUE	0	0	TRUE	0	0	TRUE
Bacteria	Actinobacteria	Kocuria	0.47256	1	FALSE	0	0	TRUE	0.674339	1	FALSE	0.207773	1	FALSE	0.510161	1	FALSE	0.253522	1	FALSE	0.373724	1	FALSE	0	0	TRUE	0	0	TRUE
Bacteria	Bacteroidetes	Prevotella	0.956093	1	FALSE	0.878541	1	FALSE	0.941128	1	FALSE	0.905822	1	FALSE	0	0	TRUE	0	0	TRUE	0	0	TRUE	0	0	TRUE	0	0	TRUE
Bacteria	Bacteroidetes	Hymenobacter	0.718276	1	FALSE	0.627152	1	FALSE	0.633231	1	FALSE	0.918849	1	FALSE	0.619084	1	FALSE	0.662859	1	FALSE	0	0	TRUE	0.00539265	0.138211	FALSE	0	0	TRUE
Bacteria	Actinobacteria	Arthrobacter	0.622197	1	FALSE	0	0	TRUE	0.488528	1	FALSE	0	0	TRUE	0	0	TRUE	0.95649	1	FALSE	0.0772364	1	FALSE	0	0	TRUE	0	0	TRUE
Bacteria	Proteobacteria	Brevundimonas	0	0	TRUE	0	0	TRUE	0.829564	1	FALSE	0.165761	1	FALSE	0.642642	1	FALSE	0.235829	1	FALSE	0.268326	1	FALSE	0.0370647	0.741294	FALSE	0	0	TRUE
Bacteria	Actinobacteria	Nocardioides	0	0	TRUE	0	0	TRUE	0.601392	1	FALSE	0.711488	1	FALSE	0.466279	1	FALSE	0.975195	1	FALSE	0.0203492	1	FALSE	0.00299128	0.0837559	FALSE	0.131328	1	FALSE
Bacteria	Firmicutes	Ligilactobacillus	0.956093	1	FALSE	0.878541	1	FALSE	0.941128	1	FALSE	0.905822	1	FALSE	0.968688	1	FALSE	0.739082	1	FALSE	0	0	TRUE	0	0	TRUE	0	0	TRUE
Bacteria	Proteobacteria	Massilia	0.277714	1	FALSE	0.154882	1	FALSE	0.315467	1	FALSE	0.282798	1	FALSE	0.28297	1	FALSE	0.315279	1	FALSE	0	0	TRUE	0	0	TRUE	0	0	TRUE
Bacteria	Bacteroidetes	Parabacteroides	0.956093	1	FALSE	0.878541	1	FALSE	0.941128	1	FALSE	0.905822	1	FALSE	0	0	TRUE	0.739082	1	FALSE	0	0	TRUE	0	0	TRUE	0	0	TRUE
Bacteria	Firmicutes	Ruminococcus	0.956093	1	FALSE	0.878541	1	FALSE	0.941128	1	FALSE	0.905822	1	FALSE	0.968688	1	FALSE	0.739082	1	FALSE	0	0	TRUE	0	0	TRUE	0	0	TRUE
Bacteria	Firmicutes	Pseudoflavonifractor	0.956093	1	FALSE	0.878541	1	FALSE	0.941128	1	FALSE	0.905822	1	FALSE	0.968688	1	FALSE	0	0	TRUE	0	0	TRUE	0	0	TRUE	0	0	TRUE
Bacteria	Firmicutes	Butyricicoccus	0.956093	1	FALSE	0.878541	1	FALSE	0.941128	1	FALSE	0.905822	1	FALSE	0.968688	1	FALSE	0.739082	1	FALSE	0	0	TRUE	0	0	TRUE	0	0	TRUE
Bacteria	Proteobacteria	Erwinia	0.645604	1	FALSE	0	0	TRUE	0	0	TRUE	0	0	TRUE	0.606967	1	FALSE	0.355836	1	FALSE	0	0	TRUE	0	0	TRUE	0.0430772	1	FALSE
Bacteria	Bacteroidetes	Adhaeribacter	0.287882	1	FALSE	0.325996	1	FALSE	0.272074	1	FALSE	0.85424	1	FALSE	0.108228	1	FALSE	0.757039	1	FALSE	0	0	TRUE	0	0	TRUE	0.159153	1	FALSE
Bacteria	Bacteroidetes	Paraprevotella	0.956093	1	FALSE	0.878541	1	FALSE	0.941128	1	FALSE	0.905822	1	FALSE	0.968688	1	FALSE	0.739082	1	FALSE	0	0	TRUE	0	0	TRUE	0	0	TRUE
Bacteria	Firmicutes	Mediterraneibacter	0.956093	1	FALSE	0.878541	1	FALSE	0.941128	1	FALSE	0.905822	1	FALSE	0.968688	1	FALSE	0.739082	1	FALSE	0	0	TRUE	0	0	TRUE	0	0	TRUE
Bacteria	Bacteroidetes	Alloprevotella	0.956093	1	FALSE	0.878541	1	FALSE	0.941128	1	FALSE	0.905822	1	FALSE	0.968688	1	FALSE	0	0	TRUE	0	0	TRUE	0	0	TRUE	0	0	TRUE
Bacteria	Firmicutes	Sporobacter	0.956093	1	FALSE	0.878541	1	FALSE	0.941128	1	FALSE	0.905822	1	FALSE	0.968688	1	FALSE	0.739082	1	FALSE	0	0	TRUE	0	0	TRUE	0	0	TRUE

## Sheet: ANCOM JA bacteria
Kingdom	Phylum	Genus	JaenvsArbequina_p_val	JaenvsArbequina_q_val	JaenvsArbequina_diff_abn	JaenvsBarnea_p_val	JaenvsBarnea_q_val	JaenvsBarnea_diff_abn	JaenvsFrantoio_p_val	JaenvsFrantoio_q_val	JaenvsFrantoio_diff_abn	JaenvsKalinjot_p_val	JaenvsKalinjot_q_val	JaenvsKalinjot_diff_abn	JaenvsKoroneki_p_val	JaenvsKoroneki_q_val	JaenvsKoroneki_diff_abn	JaenvsMenorca_p_val	JaenvsMenorca_q_val	JaenvsMenorca_diff_abn	JaenvsPicual_p_val	JaenvsPicual_q_val	JaenvsPicual_diff_abn	JaenvsUslu_p_val	JaenvsUslu_q_val	JaenvsUslu_diff_abn	JaenvsVerde Verdelho_p_val	JaenvsVerde Verdelho_q_val	JaenvsVerde Verdelho_diff_abn
Bacteria	Actinobacteria	Streptomyces	8.15754e-05	0.0056287	TRUE	0	0	TRUE	0.592262	1	FALSE	0.0638643	1	FALSE	6.87813e-62	4.88347e-60	TRUE	1.10502e-97	7.84565e-96	TRUE	6.21557e-41	4.41305e-39	TRUE	6.70884e-14	4.42783e-12	TRUE	1.54782e-29	1.08347e-27	TRUE
Bacteria	Actinobacteria	Promicromonospora	0	0	TRUE	0.962209	1	FALSE	0.941128	1	FALSE	0	0	TRUE	0	0	TRUE	0	0	TRUE	0	0	TRUE	0	0	TRUE	0	0	TRUE
Bacteria	Actinobacteria	Nocardia	0	0	TRUE	0.962209	1	FALSE	0.941128	1	FALSE	0	0	TRUE	0	0	TRUE	0	0	TRUE	0	0	TRUE	0	0	TRUE	0	0	TRUE
Bacteria	Proteobacteria	Stenotrophomonas	0.662308	1	FALSE	0.119371	1	FALSE	0.158877	1	FALSE	0.668616	1	FALSE	0.658321	1	FALSE	0.544094	1	FALSE	0.466857	1	FALSE	0.0135416	0.243749	FALSE	0.127189	1	FALSE
Bacteria	Proteobacteria	Devosia	0.676344	1	FALSE	0	0	TRUE	0	0	TRUE	0.925197	1	FALSE	0.20903	1	FALSE	0.407099	1	FALSE	0.975806	1	FALSE	0.00894076	0.178815	FALSE	0	0	TRUE
Bacteria	Proteobacteria	Sphingomonas	0.415386	1	FALSE	0.870967	1	FALSE	0.0877909	1	FALSE	0.537481	1	FALSE	0.464503	1	FALSE	0.419023	1	FALSE	0.0390145	1	FALSE	0.11828	1	FALSE	0.251086	1	FALSE
Bacteria	Firmicutes	Mitsuokella	0.990218	1	FALSE	0.962209	1	FALSE	0.941128	1	FALSE	0.859898	1	FALSE	0.937472	1	FALSE	0	0	TRUE	0	0	TRUE	0	0	TRUE	0	0	TRUE
Bacteria	Actinobacteria	Acidipropionibacterium	0.0339617	1	FALSE	0.196612	1	FALSE	0.712396	1	FALSE	0.567309	1	FALSE	0.907714	1	FALSE	0.155259	1	FALSE	0.0063849	0.383094	FALSE	0.000156411	0.00484873	TRUE	0.00868615	0.33876	FALSE
Bacteria	Actinobacteria	Micromonospora	0	0	TRUE	0.962209	1	FALSE	0	0	TRUE	0	0	TRUE	0	0	TRUE	0	0	TRUE	0	0	TRUE	0	0	TRUE	0	0	TRUE
Bacteria	Firmicutes	Staphylococcus	0.300463	1	FALSE	0.000234988	0.0164492	TRUE	0.599364	1	FALSE	0.903375	1	FALSE	0.860197	1	FALSE	0.0110364	0.68426	FALSE	0.0879295	1	FALSE	0.00195779	0.0509025	FALSE	0.0265906	0.8509	FALSE
Bacteria	Actinobacteria	Bifidobacterium	0.191508	1	FALSE	0	0	TRUE	0	0	TRUE	0	0	TRUE	0	0	TRUE	0.38953	1	FALSE	0.248164	1	FALSE	0.000173344	0.00520031	TRUE	2.51764e-07	1.51058e-05	TRUE
Bacteria	Proteobacteria	Acinetobacter	0.00194499	0.128369	FALSE	0.000473965	0.0322296	TRUE	0.348042	1	FALSE	0.749575	1	FALSE	0.964134	1	FALSE	0.788078	1	FALSE	0.000522791	0.0345042	TRUE	4.75779e-06	0.00019507	TRUE	0.000939258	0.0460236	TRUE
Bacteria	Actinobacteria	Collinsella	0.990218	1	FALSE	0.962209	1	FALSE	0.941128	1	FALSE	0.859898	1	FALSE	0.937472	1	FALSE	0	0	TRUE	0	0	TRUE	0	0	TRUE	0	0	TRUE
Bacteria	Proteobacteria	Succinivibrio	0.990218	1	FALSE	0.962209	1	FALSE	0.941128	1	FALSE	0.859898	1	FALSE	0.937472	1	FALSE	0.735105	1	FALSE	0	0	TRUE	0	0	TRUE	0	0	TRUE
Bacteria	Proteobacteria	Moraxella	0	0	TRUE	0.186206	1	FALSE	0.760016	1	FALSE	0.862642	1	FALSE	0.549201	1	FALSE	0.279397	1	FALSE	0	0	TRUE	0	0	TRUE	0	0	TRUE
Bacteria	Proteobacteria	Ralstonia	0.102466	1	FALSE	0.318054	1	FALSE	0.131353	1	FALSE	0	0	TRUE	0.664432	1	FALSE	0.780191	1	FALSE	0.471478	1	FALSE	0.000838868	0.0226494	TRUE	0.351001	1	FALSE
Bacteria	Actinobacteria	Corynebacterium	0.108347	1	FALSE	0.150947	1	FALSE	0.29379	1	FALSE	0.622304	1	FALSE	0.353536	1	FALSE	0.911912	1	FALSE	0.839391	1	FALSE	0.0103	0.1957	FALSE	0.0948386	1	FALSE
Bacteria	Proteobacteria	Serratia	0.990218	1	FALSE	0	0	TRUE	0.941128	1	FALSE	0.859898	1	FALSE	0	0	TRUE	0	0	TRUE	0	0	TRUE	9.72519e-12	5.73786e-10	TRUE	0.00137701	0.0647192	FALSE
Bacteria	Firmicutes	Faecalibacterium	0.990218	1	FALSE	0.962209	1	FALSE	0.941128	1	FALSE	0.859898	1	FALSE	0.937472	1	FALSE	0	0	TRUE	0	0	TRUE	0	0	TRUE	0	0	TRUE
Bacteria	Firmicutes	Bacillus	0.140062	1	FALSE	0	0	TRUE	0.616639	1	FALSE	0	0	TRUE	0.410135	1	FALSE	0.852406	1	FALSE	0.0960766	1	FALSE	0	0	TRUE	0.0530185	1	FALSE
Bacteria	Firmicutes	Veillonella	0.990218	1	FALSE	0.962209	1	FALSE	0.941128	1	FALSE	0	0	TRUE	0	0	TRUE	0	0	TRUE	0	0	TRUE	0	0	TRUE	0	0	TRUE
Bacteria	Bacteroidetes	Chryseobacterium	0	0	TRUE	0	0	TRUE	0	0	TRUE	0.851085	1	FALSE	0.393749	1	FALSE	0.181295	1	FALSE	0.00337255	0.205725	FALSE	0	0	TRUE	0.013523	0.486829	FALSE
Bacteria	Firmicutes	Faecalicoccus	0.990218	1	FALSE	0	0	TRUE	0.941128	1	FALSE	0	0	TRUE	0.937472	1	FALSE	0	0	TRUE	0	0	TRUE	0	0	TRUE	0	0	TRUE
Bacteria	Proteobacteria	Simonsiella	0	0	TRUE	0.962209	1	FALSE	0.941128	1	FALSE	0.859898	1	FALSE	0	0	TRUE	0	0	TRUE	0	0	TRUE	9.72519e-12	5.73786e-10	TRUE	0	0	TRUE
Bacteria	Firmicutes	Blautia	0.990218	1	FALSE	0.962209	1	FALSE	0.941128	1	FALSE	0	0	TRUE	0.937472	1	FALSE	0	0	TRUE	0	0	TRUE	0	0	TRUE	0	0	TRUE
Bacteria	Bacteroidetes	Riemerella	0.00567495	0.368872	FALSE	0	0	TRUE	0	0	TRUE	0	0	TRUE	0.194693	1	FALSE	0.378542	1	FALSE	0	0	TRUE	0	0	TRUE	0.00231792	0.104306	FALSE
Bacteria	Firmicutes	Acidaminococcus	0.990218	1	FALSE	0.962209	1	FALSE	0.941128	1	FALSE	0.859898	1	FALSE	0.937472	1	FALSE	0.735105	1	FALSE	0	0	TRUE	0	0	TRUE	0	0	TRUE
Bacteria	Firmicutes	Kandleria	0.990218	1	FALSE	0.962209	1	FALSE	0.941128	1	FALSE	0.859898	1	FALSE	0.937472	1	FALSE	0.735105	1	FALSE	0	0	TRUE	0	0	TRUE	0	0	TRUE
Bacteria	Proteobacteria	Haemophilus	0	0	TRUE	0	0	TRUE	0	0	TRUE	0	0	TRUE	0	0	TRUE	0	0	TRUE	0	0	TRUE	0	0	TRUE	0	0	TRUE
Bacteria	Actinobacteria	Microbacterium	0.000220968	0.0150258	TRUE	0	0	TRUE	0	0	TRUE	0.00734437	0.514106	FALSE	0.0190161	1	FALSE	0.364006	1	FALSE	0.000101035	0.00687039	TRUE	0	0	TRUE	5.9715e-05	0.0031649	TRUE
Bacteria	Firmicutes	Clostridium_sensu_stricto	0.990218	1	FALSE	0.962209	1	FALSE	0.941128	1	FALSE	0	0	TRUE	0	0	TRUE	0	0	TRUE	0	0	TRUE	0	0	TRUE	0	0	TRUE
Bacteria	Bacteroidetes	Bacteroides	0.990218	1	FALSE	0.962209	1	FALSE	0.941128	1	FALSE	0.859898	1	FALSE	0.937472	1	FALSE	0.735105	1	FALSE	0	0	TRUE	0	0	TRUE	0	0	TRUE
Bacteria	Actinobacteria	Actinomadura	0	0	TRUE	0.962209	1	FALSE	0.941128	1	FALSE	0.859898	1	FALSE	0	0	TRUE	0	0	TRUE	0	0	TRUE	0	0	TRUE	0	0	TRUE
Bacteria	Verrucomicrobia	Akkermansia	0.990218	1	FALSE	0.962209	1	FALSE	0.941128	1	FALSE	0.859898	1	FALSE	0.937472	1	FALSE	0.735105	1	FALSE	0	0	TRUE	0	0	TRUE	0	0	TRUE
Bacteria	Proteobacteria	Paracoccus	0.716668	1	FALSE	0.51247	1	FALSE	0.773639	1	FALSE	0.0284672	1	FALSE	0.936024	1	FALSE	0.118402	1	FALSE	0	0	TRUE	0.120433	1	FALSE	0.299994	1	FALSE
Bacteria	Proteobacteria	Neorhizobium	0	0	TRUE	0.962209	1	FALSE	0.941128	1	FALSE	0	0	TRUE	0.937472	1	FALSE	0	0	TRUE	0	0	TRUE	0	0	TRUE	0	0	TRUE
Bacteria	Proteobacteria	Pseudomonas	0.0342584	1	FALSE	0.788504	1	FALSE	0.10103	1	FALSE	0.424674	1	FALSE	0.916711	1	FALSE	0.644331	1	FALSE	0.0114492	0.641157	FALSE	0.000702607	0.019673	TRUE	0.708463	1	FALSE
Bacteria	Firmicutes	Pectinatus	0.990218	1	FALSE	0.962209	1	FALSE	0.941128	1	FALSE	0.859898	1	FALSE	0.937472	1	FALSE	0.735105	1	FALSE	0	0	TRUE	0	0	TRUE	0	0	TRUE
Bacteria	Actinobacteria	Kocuria	0.246582	1	FALSE	0	0	TRUE	0.674339	1	FALSE	0.100768	1	FALSE	0.829738	1	FALSE	0.112324	1	FALSE	0.628013	1	FALSE	0	0	TRUE	0	0	TRUE
Bacteria	Bacteroidetes	Prevotella	0.990218	1	FALSE	0.962209	1	FALSE	0.941128	1	FALSE	0.859898	1	FALSE	0	0	TRUE	0	0	TRUE	0	0	TRUE	0	0	TRUE	0	0	TRUE
Bacteria	Bacteroidetes	Hymenobacter	0.91851	1	FALSE	0.970335	1	FALSE	0.633231	1	FALSE	0.692615	1	FALSE	0.280322	1	FALSE	0.297186	1	FALSE	0	0	TRUE	0.0145864	0.247969	FALSE	0	0	TRUE
Bacteria	Actinobacteria	Arthrobacter	0.224922	1	FALSE	0	0	TRUE	0.488528	1	FALSE	0	0	TRUE	0	0	TRUE	0.42207	1	FALSE	0.0183145	0.935453	FALSE	0	0	TRUE	0	0	TRUE
Bacteria	Proteobacteria	Brevundimonas	0	0	TRUE	0	0	TRUE	0.829564	1	FALSE	0.223812	1	FALSE	0.820389	1	FALSE	0.312385	1	FALSE	0.236364	1	FALSE	0.0598901	0.913697	FALSE	0	0	TRUE
Bacteria	Actinobacteria	Nocardioides	0	0	TRUE	0	0	TRUE	0.601392	1	FALSE	0.308601	1	FALSE	0.771257	1	FALSE	0.480812	1	FALSE	0.0122565	0.661851	FALSE	0.00253485	0.0608365	FALSE	0.188434	1	FALSE
Bacteria	Firmicutes	Ligilactobacillus	0.990218	1	FALSE	0.962209	1	FALSE	0.941128	1	FALSE	0.859898	1	FALSE	0.937472	1	FALSE	0.735105	1	FALSE	0	0	TRUE	0	0	TRUE	0	0	TRUE
Bacteria	Proteobacteria	Massilia	0.916531	1	FALSE	0.493767	1	FALSE	0.315467	1	FALSE	0.907933	1	FALSE	0.924086	1	FALSE	0.956468	1	FALSE	0	0	TRUE	0	0	TRUE	0	0	TRUE
Bacteria	Bacteroidetes	Parabacteroides	0.990218	1	FALSE	0.962209	1	FALSE	0.941128	1	FALSE	0.859898	1	FALSE	0	0	TRUE	0.735105	1	FALSE	0	0	TRUE	0	0	TRUE	0	0	TRUE
Bacteria	Firmicutes	Ruminococcus	0.990218	1	FALSE	0.962209	1	FALSE	0.941128	1	FALSE	0.859898	1	FALSE	0.937472	1	FALSE	0.735105	1	FALSE	0	0	TRUE	0	0	TRUE	0	0	TRUE
Bacteria	Firmicutes	Pseudoflavonifractor	0.990218	1	FALSE	0.962209	1	FALSE	0.941128	1	FALSE	0.859898	1	FALSE	0.937472	1	FALSE	0	0	TRUE	0	0	TRUE	0	0	TRUE	0	0	TRUE
Bacteria	Firmicutes	Butyricicoccus	0.990218	1	FALSE	0.962209	1	FALSE	0.941128	1	FALSE	0.859898	1	FALSE	0.937472	1	FALSE	0.735105	1	FALSE	0	0	TRUE	0	0	TRUE	0	0	TRUE
Bacteria	Proteobacteria	Erwinia	0	0	TRUE	0.962209	1	FALSE	0	0	TRUE	0.859898	1	FALSE	0	0	TRUE	0	0	TRUE	0.0119299	0.656144	FALSE	9.72519e-12	5.73786e-10	TRUE	0	0	TRUE
Bacteria	Bacteroidetes	Adhaeribacter	0.994621	1	FALSE	0.936293	1	FALSE	0.272074	1	FALSE	0.295242	1	FALSE	0.541886	1	FALSE	0.27901	1	FALSE	0	0	TRUE	0	0	TRUE	0.656675	1	FALSE
Bacteria	Bacteroidetes	Paraprevotella	0.990218	1	FALSE	0.962209	1	FALSE	0.941128	1	FALSE	0.859898	1	FALSE	0.937472	1	FALSE	0.735105	1	FALSE	0	0	TRUE	0	0	TRUE	0	0	TRUE
Bacteria	Firmicutes	Mediterraneibacter	0.990218	1	FALSE	0.962209	1	FALSE	0.941128	1	FALSE	0.859898	1	FALSE	0.937472	1	FALSE	0.735105	1	FALSE	0	0	TRUE	0	0	TRUE	0	0	TRUE
Bacteria	Bacteroidetes	Alloprevotella	0.990218	1	FALSE	0.962209	1	FALSE	0.941128	1	FALSE	0.859898	1	FALSE	0.937472	1	FALSE	0	0	TRUE	0	0	TRUE	0	0	TRUE	0	0	TRUE
Bacteria	Firmicutes	Sporobacter	0.990218	1	FALSE	0.962209	1	FALSE	0.941128	1	FALSE	0.859898	1	FALSE	0.937472	1	FALSE	0.735105	1	FALSE	0	0	TRUE	0	0	TRUE	0	0	TRUE

## Sheet: ANCOM KA bacteria
Kingdom	Phylum	Genus	KalinjotvsArbequina_p_val	KalinjotvsArbequina_q_val	KalinjotvsArbequina_diff_abn	KalinjotvsBarnea_p_val	KalinjotvsBarnea_q_val	KalinjotvsBarnea_diff_abn	KalinjotvsFrantoio_p_val	KalinjotvsFrantoio_q_val	KalinjotvsFrantoio_diff_abn	KalinjotvsJaen_p_val	KalinjotvsJaen_q_val	KalinjotvsJaen_diff_abn	KalinjotvsKoroneki_p_val	KalinjotvsKoroneki_q_val	KalinjotvsKoroneki_diff_abn	KalinjotvsMenorca_p_val	KalinjotvsMenorca_q_val	KalinjotvsMenorca_diff_abn	KalinjotvsPicual_p_val	KalinjotvsPicual_q_val	KalinjotvsPicual_diff_abn	KalinjotvsUslu_p_val	KalinjotvsUslu_q_val	KalinjotvsUslu_diff_abn	KalinjotvsVerde Verdelho_p_val	KalinjotvsVerde Verdelho_q_val	KalinjotvsVerde Verdelho_diff_abn
Bacteria	Actinobacteria	Streptomyces	0.111908	1	FALSE	0	0	TRUE	0.14848	1	FALSE	0.0638643	1	FALSE	1.07739e-10	7.54176e-09	TRUE	2.73533e-11	1.94209e-09	TRUE	1.30475e-05	0.000913328	TRUE	0.119877	1	FALSE	0.000638453	0.033838	TRUE
Bacteria	Actinobacteria	Promicromonospora	0.0232913	1	FALSE	0	0	TRUE	0	0	TRUE	0	0	TRUE	1.05924e-07	7.30876e-06	TRUE	3.81963e-09	2.67374e-07	TRUE	0.00109711	0.0746034	FALSE	0.158806	1	FALSE	0.0081298	0.39836	FALSE
Bacteria	Actinobacteria	Nocardia	0.452326	1	FALSE	0	0	TRUE	0	0	TRUE	0	0	TRUE	4.68453e-11	3.32602e-09	TRUE	1.16336e-08	8.02718e-07	TRUE	0.00748635	0.456894	FALSE	0.139912	1	FALSE	0.232931	1	FALSE
Bacteria	Proteobacteria	Stenotrophomonas	0.325388	1	FALSE	0.017831	1	FALSE	0.0250654	1	FALSE	0.668616	1	FALSE	0.947815	1	FALSE	0.230446	1	FALSE	0.655813	1	FALSE	0.00676955	0.162469	FALSE	0.395058	1	FALSE
Bacteria	Proteobacteria	Devosia	0.635152	1	FALSE	0	0	TRUE	0	0	TRUE	0.925197	1	FALSE	0.288391	1	FALSE	0.567695	1	FALSE	0.888339	1	FALSE	0.00773657	0.177941	FALSE	0	0	TRUE
Bacteria	Proteobacteria	Sphingomonas	0.970451	1	FALSE	0.700501	1	FALSE	0.47227	1	FALSE	0.537481	1	FALSE	0.215217	1	FALSE	0.920836	1	FALSE	0.0228291	1	FALSE	0.0355991	0.676384	FALSE	0.19066	1	FALSE
Bacteria	Firmicutes	Mitsuokella	0.934593	1	FALSE	0.854091	1	FALSE	0.905822	1	FALSE	0.859898	1	FALSE	0.966958	1	FALSE	0	0	TRUE	0	0	TRUE	0	0	TRUE	0	0	TRUE
Bacteria	Actinobacteria	Acidipropionibacterium	0.356886	1	FALSE	0.92646	1	FALSE	0.443884	1	FALSE	0.567309	1	FALSE	0.538348	1	FALSE	0.226786	1	FALSE	0.186471	1	FALSE	0.00392056	0.111973	FALSE	0.299848	1	FALSE
Bacteria	Actinobacteria	Micromonospora	0.0032753	0.229271	FALSE	0	0	TRUE	0.957524	1	FALSE	0	0	TRUE	1.64648e-05	0.00110314	TRUE	0.00239015	0.15775	FALSE	0.0865512	1	FALSE	0.513527	1	FALSE	0.00209909	0.109153	FALSE
Bacteria	Firmicutes	Staphylococcus	0.415139	1	FALSE	0.00363965	0.258415	FALSE	0.696975	1	FALSE	0.903375	1	FALSE	0.947663	1	FALSE	0.0358261	1	FALSE	0.136607	1	FALSE	0.00391992	0.111973	FALSE	0.120216	1	FALSE
Bacteria	Actinobacteria	Bifidobacterium	0	0	TRUE	0.854091	1	FALSE	0.905822	1	FALSE	0	0	TRUE	0.966958	1	FALSE	0	0	TRUE	0	0	TRUE	0	0	TRUE	0	0	TRUE
Bacteria	Proteobacteria	Acinetobacter	0.0133907	0.897176	FALSE	0.0061012	0.427084	FALSE	0.543057	1	FALSE	0.749575	1	FALSE	0.747994	1	FALSE	0.993897	1	FALSE	0.0043228	0.276659	FALSE	3.52827e-05	0.00158772	TRUE	0.018173	0.835956	FALSE
Bacteria	Actinobacteria	Collinsella	0.934593	1	FALSE	0.854091	1	FALSE	0.905822	1	FALSE	0.859898	1	FALSE	0.966958	1	FALSE	0	0	TRUE	0	0	TRUE	0	0	TRUE	0	0	TRUE
Bacteria	Proteobacteria	Succinivibrio	0.934593	1	FALSE	0.854091	1	FALSE	0.905822	1	FALSE	0.859898	1	FALSE	0.966958	1	FALSE	0.784937	1	FALSE	0	0	TRUE	0	0	TRUE	0	0	TRUE
Bacteria	Proteobacteria	Moraxella	0	0	TRUE	0.393626	1	FALSE	0.712414	1	FALSE	0.862642	1	FALSE	0.584632	1	FALSE	0.566667	1	FALSE	0	0	TRUE	0	0	TRUE	0	0	TRUE
Bacteria	Proteobacteria	Ralstonia	0	0	TRUE	0	0	TRUE	0	0	TRUE	0	0	TRUE	0	0	TRUE	0	0	TRUE	0	0	TRUE	0	0	TRUE	0	0	TRUE
Bacteria	Actinobacteria	Corynebacterium	0.283706	1	FALSE	0.372046	1	FALSE	0.606561	1	FALSE	0.622304	1	FALSE	0.671413	1	FALSE	0.55844	1	FALSE	0.516184	1	FALSE	0.0198087	0.415982	FALSE	0.375627	1	FALSE
Bacteria	Proteobacteria	Serratia	0.934593	1	FALSE	0	0	TRUE	0.905822	1	FALSE	0.859898	1	FALSE	0	0	TRUE	0	0	TRUE	0	0	TRUE	3.63221e-10	2.43358e-08	TRUE	0.254637	1	FALSE
Bacteria	Firmicutes	Faecalibacterium	0.934593	1	FALSE	0.854091	1	FALSE	0.905822	1	FALSE	0.859898	1	FALSE	0.966958	1	FALSE	0	0	TRUE	0	0	TRUE	0	0	TRUE	0	0	TRUE
Bacteria	Firmicutes	Bacillus	0	0	TRUE	0.854091	1	FALSE	0	0	TRUE	0	0	TRUE	0	0	TRUE	0	0	TRUE	0	0	TRUE	3.63221e-10	2.43358e-08	TRUE	0	0	TRUE
Bacteria	Firmicutes	Veillonella	0	0	TRUE	0	0	TRUE	0	0	TRUE	0	0	TRUE	0.732338	1	FALSE	0.424509	1	FALSE	0.994614	1	FALSE	0.000961739	0.0326991	TRUE	0.00567	0.28917	FALSE
Bacteria	Bacteroidetes	Chryseobacterium	0	0	TRUE	0	0	TRUE	0	0	TRUE	0.851085	1	FALSE	0.368189	1	FALSE	0.323099	1	FALSE	0.0314487	1	FALSE	0	0	TRUE	0.133731	1	FALSE
Bacteria	Firmicutes	Faecalicoccus	0	0	TRUE	0.288154	1	FALSE	0	0	TRUE	0	0	TRUE	0	0	TRUE	0.840969	1	FALSE	0.609996	1	FALSE	1.27583e-06	6.76188e-05	TRUE	4.8858e-07	2.98034e-05	TRUE
Bacteria	Proteobacteria	Simonsiella	0	0	TRUE	0.854091	1	FALSE	0.905822	1	FALSE	0.859898	1	FALSE	0	0	TRUE	0	0	TRUE	0	0	TRUE	3.63221e-10	2.43358e-08	TRUE	0	0	TRUE
Bacteria	Firmicutes	Blautia	0	0	TRUE	0	0	TRUE	0	0	TRUE	0	0	TRUE	0	0	TRUE	0.286489	1	FALSE	0.82756	1	FALSE	0.000746661	0.0261331	TRUE	7.4717e-08	4.70717e-06	TRUE
Bacteria	Bacteroidetes	Riemerella	0	0	TRUE	0.854091	1	FALSE	0.905822	1	FALSE	0	0	TRUE	0	0	TRUE	0	0	TRUE	0.0384099	1	FALSE	3.63221e-10	2.43358e-08	TRUE	0	0	TRUE
Bacteria	Firmicutes	Acidaminococcus	0.934593	1	FALSE	0.854091	1	FALSE	0.905822	1	FALSE	0.859898	1	FALSE	0.966958	1	FALSE	0.784937	1	FALSE	0	0	TRUE	0	0	TRUE	0	0	TRUE
Bacteria	Firmicutes	Kandleria	0.934593	1	FALSE	0.854091	1	FALSE	0.905822	1	FALSE	0.859898	1	FALSE	0.966958	1	FALSE	0.784937	1	FALSE	0	0	TRUE	0	0	TRUE	0	0	TRUE
Bacteria	Proteobacteria	Haemophilus	0.740902	1	FALSE	0.818527	1	FALSE	0.711517	1	FALSE	0	0	TRUE	0.485943	1	FALSE	0.221377	1	FALSE	0.209535	1	FALSE	0.114112	1	FALSE	0.304609	1	FALSE
Bacteria	Actinobacteria	Microbacterium	0.298241	1	FALSE	0	0	TRUE	0	0	TRUE	0.00734437	0.514106	FALSE	0.863446	1	FALSE	0.0624471	1	FALSE	0.124836	1	FALSE	0	0	TRUE	0.255575	1	FALSE
Bacteria	Firmicutes	Clostridium_sensu_stricto	0	0	TRUE	0	0	TRUE	0	0	TRUE	0	0	TRUE	0.6005	1	FALSE	0.716831	1	FALSE	0.539907	1	FALSE	0.362888	1	FALSE	0.133524	1	FALSE
Bacteria	Bacteroidetes	Bacteroides	0.934593	1	FALSE	0.854091	1	FALSE	0.905822	1	FALSE	0.859898	1	FALSE	0.966958	1	FALSE	0.784937	1	FALSE	0	0	TRUE	0	0	TRUE	0	0	TRUE
Bacteria	Actinobacteria	Actinomadura	0	0	TRUE	0.854091	1	FALSE	0.905822	1	FALSE	0.859898	1	FALSE	0	0	TRUE	0	0	TRUE	0	0	TRUE	0	0	TRUE	0	0	TRUE
Bacteria	Verrucomicrobia	Akkermansia	0.934593	1	FALSE	0.854091	1	FALSE	0.905822	1	FALSE	0.859898	1	FALSE	0.966958	1	FALSE	0.784937	1	FALSE	0	0	TRUE	0	0	TRUE	0	0	TRUE
Bacteria	Proteobacteria	Paracoccus	0.0934951	1	FALSE	0.0081576	0.546559	FALSE	0.0209346	1	FALSE	0.0284672	1	FALSE	0.0429085	1	FALSE	0.596893	1	FALSE	0	0	TRUE	0.000436362	0.0161454	TRUE	0.0193814	0.872164	FALSE
Bacteria	Proteobacteria	Neorhizobium	0.105117	1	FALSE	0	0	TRUE	0	0	TRUE	0	0	TRUE	0	0	TRUE	0.148936	1	FALSE	0.0210481	1	FALSE	0.00568346	0.142087	FALSE	0.0747602	1	FALSE
Bacteria	Proteobacteria	Pseudomonas	0.000789836	0.0560784	FALSE	0.309135	1	FALSE	0.0097826	0.684782	FALSE	0.424674	1	FALSE	0.399376	1	FALSE	0.741107	1	FALSE	0.000443136	0.0305764	TRUE	2.25969e-06	0.000115244	TRUE	0.471148	1	FALSE
Bacteria	Firmicutes	Pectinatus	0.934593	1	FALSE	0.854091	1	FALSE	0.905822	1	FALSE	0.859898	1	FALSE	0.966958	1	FALSE	0.784937	1	FALSE	0	0	TRUE	0	0	TRUE	0	0	TRUE
Bacteria	Actinobacteria	Kocuria	0.51709	1	FALSE	0	0	TRUE	0.207773	1	FALSE	0.100768	1	FALSE	0.0632527	1	FALSE	0.843424	1	FALSE	0.0536629	1	FALSE	0	0	TRUE	0	0	TRUE
Bacteria	Bacteroidetes	Prevotella	0.934593	1	FALSE	0.854091	1	FALSE	0.905822	1	FALSE	0.859898	1	FALSE	0	0	TRUE	0	0	TRUE	0	0	TRUE	0	0	TRUE	0	0	TRUE
Bacteria	Bacteroidetes	Hymenobacter	0.763276	1	FALSE	0.670866	1	FALSE	0.918849	1	FALSE	0.692615	1	FALSE	0.54682	1	FALSE	0.600132	1	FALSE	0	0	TRUE	0.00339292	0.10518	FALSE	0	0	TRUE
Bacteria	Actinobacteria	Arthrobacter	0	0	TRUE	0.854091	1	FALSE	0	0	TRUE	0	0	TRUE	0.966958	1	FALSE	0	0	TRUE	0	0	TRUE	3.63221e-10	2.43358e-08	TRUE	0.254637	1	FALSE
Bacteria	Proteobacteria	Brevundimonas	0	0	TRUE	0	0	TRUE	0.165761	1	FALSE	0.223812	1	FALSE	0.239104	1	FALSE	0.620707	1	FALSE	0.037201	1	FALSE	0.00386114	0.111973	FALSE	0	0	TRUE
Bacteria	Actinobacteria	Nocardioides	0	0	TRUE	0	0	TRUE	0.711488	1	FALSE	0.308601	1	FALSE	0.225345	1	FALSE	0.681317	1	FALSE	0.00302925	0.196901	FALSE	0.00021677	0.00888759	TRUE	0.0853758	1	FALSE
Bacteria	Firmicutes	Ligilactobacillus	0.934593	1	FALSE	0.854091	1	FALSE	0.905822	1	FALSE	0.859898	1	FALSE	0.966958	1	FALSE	0.784937	1	FALSE	0	0	TRUE	0	0	TRUE	0	0	TRUE
Bacteria	Proteobacteria	Massilia	0.98861	1	FALSE	0.587782	1	FALSE	0.282798	1	FALSE	0.907933	1	FALSE	0.995912	1	FALSE	0.926268	1	FALSE	0	0	TRUE	0	0	TRUE	0	0	TRUE
Bacteria	Bacteroidetes	Parabacteroides	0.934593	1	FALSE	0.854091	1	FALSE	0.905822	1	FALSE	0.859898	1	FALSE	0	0	TRUE	0.784937	1	FALSE	0	0	TRUE	0	0	TRUE	0	0	TRUE
Bacteria	Firmicutes	Ruminococcus	0.934593	1	FALSE	0.854091	1	FALSE	0.905822	1	FALSE	0.859898	1	FALSE	0.966958	1	FALSE	0.784937	1	FALSE	0	0	TRUE	0	0	TRUE	0	0	TRUE
Bacteria	Firmicutes	Pseudoflavonifractor	0.934593	1	FALSE	0.854091	1	FALSE	0.905822	1	FALSE	0.859898	1	FALSE	0.966958	1	FALSE	0	0	TRUE	0	0	TRUE	0	0	TRUE	0	0	TRUE
Bacteria	Firmicutes	Butyricicoccus	0.934593	1	FALSE	0.854091	1	FALSE	0.905822	1	FALSE	0.859898	1	FALSE	0.966958	1	FALSE	0.784937	1	FALSE	0	0	TRUE	0	0	TRUE	0	0	TRUE
Bacteria	Proteobacteria	Erwinia	0	0	TRUE	0.854091	1	FALSE	0	0	TRUE	0.859898	1	FALSE	0	0	TRUE	0	0	TRUE	0.0384099	1	FALSE	3.63221e-10	2.43358e-08	TRUE	0	0	TRUE
Bacteria	Bacteroidetes	Adhaeribacter	0.306388	1	FALSE	0.355193	1	FALSE	0.85424	1	FALSE	0.295242	1	FALSE	0.0892369	1	FALSE	0.872432	1	FALSE	0	0	TRUE	0	0	TRUE	0.321876	1	FALSE
Bacteria	Bacteroidetes	Paraprevotella	0.934593	1	FALSE	0.854091	1	FALSE	0.905822	1	FALSE	0.859898	1	FALSE	0.966958	1	FALSE	0.784937	1	FALSE	0	0	TRUE	0	0	TRUE	0	0	TRUE
Bacteria	Firmicutes	Mediterraneibacter	0.934593	1	FALSE	0.854091	1	FALSE	0.905822	1	FALSE	0.859898	1	FALSE	0.966958	1	FALSE	0.784937	1	FALSE	0	0	TRUE	0	0	TRUE	0	0	TRUE
Bacteria	Bacteroidetes	Alloprevotella	0.934593	1	FALSE	0.854091	1	FALSE	0.905822	1	FALSE	0.859898	1	FALSE	0.966958	1	FALSE	0	0	TRUE	0	0	TRUE	0	0	TRUE	0	0	TRUE
Bacteria	Firmicutes	Sporobacter	0.934593	1	FALSE	0.854091	1	FALSE	0.905822	1	FALSE	0.859898	1	FALSE	0.966958	1	FALSE	0.784937	1	FALSE	0	0	TRUE	0	0	TRUE	0	0	TRUE

## Sheet: ANCOM KO bacteria
Kingdom	Phylum	Genus	KoronekivsArbequina_p_val	KoronekivsArbequina_q_val	KoronekivsArbequina_diff_abn	KoronekivsBarnea_p_val	KoronekivsBarnea_q_val	KoronekivsBarnea_diff_abn	KoronekivsFrantoio_p_val	KoronekivsFrantoio_q_val	KoronekivsFrantoio_diff_abn	KoronekivsJaen_p_val	KoronekivsJaen_q_val	KoronekivsJaen_diff_abn	KoronekivsKalinjot_p_val	KoronekivsKalinjot_q_val	KoronekivsKalinjot_diff_abn	KoronekivsMenorca_p_val	KoronekivsMenorca_q_val	KoronekivsMenorca_diff_abn	KoronekivsPicual_p_val	KoronekivsPicual_q_val	KoronekivsPicual_diff_abn	KoronekivsUslu_p_val	KoronekivsUslu_q_val	KoronekivsUslu_diff_abn	KoronekivsVerde Verdelho_p_val	KoronekivsVerde Verdelho_q_val	KoronekivsVerde Verdelho_diff_abn
Bacteria	Actinobacteria	Streptomyces	2.07055e-05	0.00142868	TRUE	0	0	TRUE	1.19996e-39	8.39974e-38	TRUE	6.87813e-62	4.88347e-60	TRUE	1.07739e-10	7.54176e-09	TRUE	0.809007	1	FALSE	9.73937e-06	0.000691495	TRUE	4.65648e-12	2.28168e-10	TRUE	1.72218e-15	1.17109e-13	TRUE
Bacteria	Actinobacteria	Promicromonospora	0.0462039	1	FALSE	0	0	TRUE	0	0	TRUE	0	0	TRUE	1.05924e-07	7.30876e-06	TRUE	0.281367	1	FALSE	0.101857	1	FALSE	0.111405	1	FALSE	2.04272e-05	0.00120521	TRUE
Bacteria	Actinobacteria	Nocardia	5.70669e-08	4.05175e-06	TRUE	0	0	TRUE	0	0	TRUE	0	0	TRUE	4.68453e-11	3.32602e-09	TRUE	0.57334	1	FALSE	0.0206716	1	FALSE	0.0449545	0.899089	FALSE	0.000117855	0.00648204	TRUE
Bacteria	Proteobacteria	Stenotrophomonas	0.316257	1	FALSE	0.0238552	1	FALSE	0.0332003	1	FALSE	0.658321	1	FALSE	0.947815	1	FALSE	0.223071	1	FALSE	0.731084	1	FALSE	0.237736	1	FALSE	0.194433	1	FALSE
Bacteria	Proteobacteria	Devosia	0.113539	1	FALSE	0	0	TRUE	0	0	TRUE	0.20903	1	FALSE	0.288391	1	FALSE	0.538642	1	FALSE	0.237739	1	FALSE	0.0217361	0.468344	FALSE	0	0	TRUE
Bacteria	Proteobacteria	Sphingomonas	0.105157	1	FALSE	0.467796	1	FALSE	0.00644748	0.419086	FALSE	0.464503	1	FALSE	0.215217	1	FALSE	0.0719944	1	FALSE	0.126841	1	FALSE	0.824137	1	FALSE	0.529846	1	FALSE
Bacteria	Firmicutes	Mitsuokella	0.876491	1	FALSE	0.863867	1	FALSE	0.968688	1	FALSE	0.937472	1	FALSE	0.966958	1	FALSE	0	0	TRUE	0	0	TRUE	0	0	TRUE	0	0	TRUE
Bacteria	Actinobacteria	Acidipropionibacterium	0.0240142	1	FALSE	0.134576	1	FALSE	0.751699	1	FALSE	0.907714	1	FALSE	0.538348	1	FALSE	0.169146	1	FALSE	0.00432307	0.276676	FALSE	0.00286956	0.091826	FALSE	0.00363073	0.15249	FALSE
Bacteria	Actinobacteria	Micromonospora	0.362757	1	FALSE	0	0	TRUE	4.32956e-07	2.9441e-05	TRUE	0	0	TRUE	1.64648e-05	0.00110314	TRUE	0.384051	1	FALSE	0.0246239	1	FALSE	0.00527826	0.163626	FALSE	0.0997537	1	FALSE
Bacteria	Firmicutes	Staphylococcus	0.465106	1	FALSE	0.00518665	0.331946	FALSE	0.733568	1	FALSE	0.860197	1	FALSE	0.947663	1	FALSE	0.047902	1	FALSE	0.162301	1	FALSE	0.064041	1	FALSE	0.0685297	1	FALSE
Bacteria	Actinobacteria	Bifidobacterium	0	0	TRUE	0.863867	1	FALSE	0.968688	1	FALSE	0	0	TRUE	0.966958	1	FALSE	0	0	TRUE	0	0	TRUE	0	0	TRUE	0	0	TRUE
Bacteria	Proteobacteria	Acinetobacter	0.00507994	0.340356	FALSE	0.00191404	0.124413	FALSE	0.36374	1	FALSE	0.964134	1	FALSE	0.747994	1	FALSE	0.762029	1	FALSE	0.00167584	0.113957	FALSE	0.000792583	0.0309107	TRUE	0.00195531	0.0860337	FALSE
Bacteria	Actinobacteria	Collinsella	0.876491	1	FALSE	0.863867	1	FALSE	0.968688	1	FALSE	0.937472	1	FALSE	0.966958	1	FALSE	0	0	TRUE	0	0	TRUE	0	0	TRUE	0	0	TRUE
Bacteria	Proteobacteria	Succinivibrio	0.876491	1	FALSE	0.863867	1	FALSE	0.968688	1	FALSE	0.937472	1	FALSE	0.966958	1	FALSE	0.712187	1	FALSE	0	0	TRUE	0	0	TRUE	0	0	TRUE
Bacteria	Proteobacteria	Moraxella	0	0	TRUE	0.0662622	1	FALSE	0.867772	1	FALSE	0.549201	1	FALSE	0.584632	1	FALSE	0.0983578	1	FALSE	0	0	TRUE	0	0	TRUE	0	0	TRUE
Bacteria	Proteobacteria	Ralstonia	0.142744	1	FALSE	0.442486	1	FALSE	0.18437	1	FALSE	0.664432	1	FALSE	0	0	TRUE	0.953003	1	FALSE	0.341477	1	FALSE	0.062476	1	FALSE	0.142597	1	FALSE
Bacteria	Actinobacteria	Corynebacterium	0.508684	1	FALSE	0.620866	1	FALSE	0.914554	1	FALSE	0.353536	1	FALSE	0.671413	1	FALSE	0.268267	1	FALSE	0.26437	1	FALSE	0.433561	1	FALSE	0.360371	1	FALSE
Bacteria	Proteobacteria	Serratia	0	0	TRUE	0.00013873	0.0091562	TRUE	0	0	TRUE	0	0	TRUE	0	0	TRUE	0.638417	1	FALSE	0.00546444	0.333331	FALSE	0	0	TRUE	0	0	TRUE
Bacteria	Firmicutes	Faecalibacterium	0.876491	1	FALSE	0.863867	1	FALSE	0.968688	1	FALSE	0.937472	1	FALSE	0.966958	1	FALSE	0	0	TRUE	0	0	TRUE	0	0	TRUE	0	0	TRUE
Bacteria	Firmicutes	Bacillus	0.395049	1	FALSE	0	0	TRUE	0.807104	1	FALSE	0.410135	1	FALSE	0	0	TRUE	0.441955	1	FALSE	0.261563	1	FALSE	0	0	TRUE	0.0936433	1	FALSE
Bacteria	Firmicutes	Veillonella	0	0	TRUE	0	0	TRUE	0	0	TRUE	0	0	TRUE	0.732338	1	FALSE	0.135418	1	FALSE	0.68198	1	FALSE	3.43258e-12	1.71629e-10	TRUE	0.00125223	0.0576024	FALSE
Bacteria	Bacteroidetes	Chryseobacterium	0	0	TRUE	0	0	TRUE	0	0	TRUE	0.393749	1	FALSE	0.368189	1	FALSE	0.0252005	1	FALSE	6.87119e-05	0.00480983	TRUE	0	0	TRUE	0.000292781	0.0152246	TRUE
Bacteria	Firmicutes	Faecalicoccus	0.876491	1	FALSE	0	0	TRUE	0.968688	1	FALSE	0.937472	1	FALSE	0	0	TRUE	0	0	TRUE	0	0	TRUE	0	0	TRUE	0	0	TRUE
Bacteria	Proteobacteria	Simonsiella	0.207964	1	FALSE	0	0	TRUE	0	0	TRUE	0	0	TRUE	0	0	TRUE	0.517243	1	FALSE	0.536696	1	FALSE	0	0	TRUE	0.130909	1	FALSE
Bacteria	Firmicutes	Blautia	0.876491	1	FALSE	0.863867	1	FALSE	0.968688	1	FALSE	0.937472	1	FALSE	0	0	TRUE	0	0	TRUE	0	0	TRUE	0	0	TRUE	0	0	TRUE
Bacteria	Bacteroidetes	Riemerella	0.171303	1	FALSE	0	0	TRUE	0	0	TRUE	0.194693	1	FALSE	0	0	TRUE	0.782892	1	FALSE	0	0	TRUE	0	0	TRUE	0.0448731	1	FALSE
Bacteria	Firmicutes	Acidaminococcus	0.876491	1	FALSE	0.863867	1	FALSE	0.968688	1	FALSE	0.937472	1	FALSE	0.966958	1	FALSE	0.712187	1	FALSE	0	0	TRUE	0	0	TRUE	0	0	TRUE
Bacteria	Firmicutes	Kandleria	0.876491	1	FALSE	0.863867	1	FALSE	0.968688	1	FALSE	0.937472	1	FALSE	0.966958	1	FALSE	0.712187	1	FALSE	0	0	TRUE	0	0	TRUE	0	0	TRUE
Bacteria	Proteobacteria	Haemophilus	0.238029	1	FALSE	0.282661	1	FALSE	0.786753	1	FALSE	0	0	TRUE	0.485943	1	FALSE	0.553987	1	FALSE	0.0421241	1	FALSE	0.287102	1	FALSE	0.00835302	0.309062	FALSE
Bacteria	Actinobacteria	Microbacterium	0.274552	1	FALSE	0	0	TRUE	0	0	TRUE	0.0190161	1	FALSE	0.863446	1	FALSE	0.113484	1	FALSE	0.130412	1	FALSE	0	0	TRUE	0.0710442	1	FALSE
Bacteria	Firmicutes	Clostridium_sensu_stricto	0	0	TRUE	0	0	TRUE	0	0	TRUE	0	0	TRUE	0.6005	1	FALSE	0.313143	1	FALSE	0.880195	1	FALSE	2.72487e-12	1.38968e-10	TRUE	0.0246913	0.814814	FALSE
Bacteria	Bacteroidetes	Bacteroides	0.876491	1	FALSE	0.863867	1	FALSE	0.968688	1	FALSE	0.937472	1	FALSE	0.966958	1	FALSE	0.712187	1	FALSE	0	0	TRUE	0	0	TRUE	0	0	TRUE
Bacteria	Actinobacteria	Actinomadura	0.231183	1	FALSE	0	0	TRUE	0	0	TRUE	0	0	TRUE	0	0	TRUE	0.0785498	1	FALSE	0.474885	1	FALSE	0.142945	1	FALSE	0.033241	1	FALSE
Bacteria	Verrucomicrobia	Akkermansia	0.876491	1	FALSE	0.863867	1	FALSE	0.968688	1	FALSE	0.937472	1	FALSE	0.966958	1	FALSE	0.712187	1	FALSE	0	0	TRUE	0	0	TRUE	0	0	TRUE
Bacteria	Proteobacteria	Paracoccus	0.781994	1	FALSE	0.504613	1	FALSE	0.749631	1	FALSE	0.936024	1	FALSE	0.0429085	1	FALSE	0.162714	1	FALSE	0	0	TRUE	0.688569	1	FALSE	0.24445	1	FALSE
Bacteria	Proteobacteria	Neorhizobium	0	0	TRUE	0.863867	1	FALSE	0.968688	1	FALSE	0.937472	1	FALSE	0	0	TRUE	0	0	TRUE	0	0	TRUE	0	0	TRUE	0	0	TRUE
Bacteria	Proteobacteria	Pseudomonas	0.108168	1	FALSE	0.887371	1	FALSE	0.195085	1	FALSE	0.916711	1	FALSE	0.399376	1	FALSE	0.61615	1	FALSE	0.0381131	1	FALSE	0.0611387	1	FALSE	0.723476	1	FALSE
Bacteria	Firmicutes	Pectinatus	0.876491	1	FALSE	0.863867	1	FALSE	0.968688	1	FALSE	0.937472	1	FALSE	0.966958	1	FALSE	0.712187	1	FALSE	0	0	TRUE	0	0	TRUE	0	0	TRUE
Bacteria	Actinobacteria	Kocuria	0.161774	1	FALSE	0	0	TRUE	0.510161	1	FALSE	0.829738	1	FALSE	0.0632527	1	FALSE	0.0742353	1	FALSE	0.77034	1	FALSE	0	0	TRUE	0	0	TRUE
Bacteria	Bacteroidetes	Prevotella	0	0	TRUE	0	0	TRUE	0	0	TRUE	0	0	TRUE	0	0	TRUE	0.51741	1	FALSE	0.567199	1	FALSE	1.39933e-15	7.27651e-14	TRUE	1.51207e-08	9.52602e-07	TRUE
Bacteria	Bacteroidetes	Hymenobacter	0.368014	1	FALSE	0.278201	1	FALSE	0.619084	1	FALSE	0.280322	1	FALSE	0.54682	1	FALSE	0.95994	1	FALSE	0	0	TRUE	0.0545681	1	FALSE	0	0	TRUE
Bacteria	Actinobacteria	Arthrobacter	0	0	TRUE	0.863867	1	FALSE	0	0	TRUE	0	0	TRUE	0.966958	1	FALSE	0	0	TRUE	0	0	TRUE	0.00228118	0.0798412	FALSE	0.00033921	0.0172997	TRUE
Bacteria	Proteobacteria	Brevundimonas	0	0	TRUE	0	0	TRUE	0.642642	1	FALSE	0.820389	1	FALSE	0.239104	1	FALSE	0.366405	1	FALSE	0.138726	1	FALSE	0.316886	1	FALSE	0	0	TRUE
Bacteria	Actinobacteria	Nocardioides	0	0	TRUE	0	0	TRUE	0.466279	1	FALSE	0.771257	1	FALSE	0.225345	1	FALSE	0.369717	1	FALSE	0.0631926	1	FALSE	0.161143	1	FALSE	0.301767	1	FALSE
Bacteria	Firmicutes	Ligilactobacillus	0.876491	1	FALSE	0.863867	1	FALSE	0.968688	1	FALSE	0.937472	1	FALSE	0.966958	1	FALSE	0.712187	1	FALSE	0	0	TRUE	0	0	TRUE	0	0	TRUE
Bacteria	Proteobacteria	Massilia	0.998648	1	FALSE	0.566803	1	FALSE	0.28297	1	FALSE	0.924086	1	FALSE	0.995912	1	FALSE	0.896814	1	FALSE	0	0	TRUE	0	0	TRUE	0	0	TRUE
Bacteria	Bacteroidetes	Parabacteroides	0	0	TRUE	0	0	TRUE	0	0	TRUE	0	0	TRUE	0	0	TRUE	0	0	TRUE	0.946069	1	FALSE	0.000963403	0.0366093	TRUE	0.534798	1	FALSE
Bacteria	Firmicutes	Ruminococcus	0.876491	1	FALSE	0.863867	1	FALSE	0.968688	1	FALSE	0.937472	1	FALSE	0.966958	1	FALSE	0.712187	1	FALSE	0	0	TRUE	0	0	TRUE	0	0	TRUE
Bacteria	Firmicutes	Pseudoflavonifractor	0.876491	1	FALSE	0.863867	1	FALSE	0.968688	1	FALSE	0.937472	1	FALSE	0.966958	1	FALSE	0	0	TRUE	0	0	TRUE	0	0	TRUE	0	0	TRUE
Bacteria	Firmicutes	Butyricicoccus	0.876491	1	FALSE	0.863867	1	FALSE	0.968688	1	FALSE	0.937472	1	FALSE	0.966958	1	FALSE	0.712187	1	FALSE	0	0	TRUE	0	0	TRUE	0	0	TRUE
Bacteria	Proteobacteria	Erwinia	0.325031	1	FALSE	0	0	TRUE	0.606967	1	FALSE	0	0	TRUE	0	0	TRUE	0.133367	1	FALSE	0	0	TRUE	0	0	TRUE	0.00716569	0.279462	FALSE
Bacteria	Bacteroidetes	Adhaeribacter	0.573235	1	FALSE	0.527525	1	FALSE	0.108228	1	FALSE	0.541886	1	FALSE	0.0892369	1	FALSE	0.063423	1	FALSE	0	0	TRUE	0	0	TRUE	0.839568	1	FALSE
Bacteria	Bacteroidetes	Paraprevotella	0.876491	1	FALSE	0.863867	1	FALSE	0.968688	1	FALSE	0.937472	1	FALSE	0.966958	1	FALSE	0.712187	1	FALSE	0	0	TRUE	0	0	TRUE	0	0	TRUE
Bacteria	Firmicutes	Mediterraneibacter	0.876491	1	FALSE	0.863867	1	FALSE	0.968688	1	FALSE	0.937472	1	FALSE	0.966958	1	FALSE	0.712187	1	FALSE	0	0	TRUE	0	0	TRUE	0	0	TRUE
Bacteria	Bacteroidetes	Alloprevotella	0.876491	1	FALSE	0.863867	1	FALSE	0.968688	1	FALSE	0.937472	1	FALSE	0.966958	1	FALSE	0	0	TRUE	0	0	TRUE	0	0	TRUE	0	0	TRUE
Bacteria	Firmicutes	Sporobacter	0.876491	1	FALSE	0.863867	1	FALSE	0.968688	1	FALSE	0.937472	1	FALSE	0.966958	1	FALSE	0.712187	1	FALSE	0	0	TRUE	0	0	TRUE	0	0	TRUE

## Sheet: ANCOM ME bacteria
Kingdom	Phylum	Genus	MenorcavsArbequina_p_val	MenorcavsArbequina_q_val	MenorcavsArbequina_diff_abn	MenorcavsBarnea_p_val	MenorcavsBarnea_q_val	MenorcavsBarnea_diff_abn	MenorcavsFrantoio_p_val	MenorcavsFrantoio_q_val	MenorcavsFrantoio_diff_abn	MenorcavsJaen_p_val	MenorcavsJaen_q_val	MenorcavsJaen_diff_abn	MenorcavsKalinjot_p_val	MenorcavsKalinjot_q_val	MenorcavsKalinjot_diff_abn	MenorcavsKoroneki_p_val	MenorcavsKoroneki_q_val	MenorcavsKoroneki_diff_abn	MenorcavsPicual_p_val	MenorcavsPicual_q_val	MenorcavsPicual_diff_abn	MenorcavsUslu_p_val	MenorcavsUslu_q_val	MenorcavsUslu_diff_abn	MenorcavsVerde Verdelho_p_val	MenorcavsVerde Verdelho_q_val	MenorcavsVerde Verdelho_diff_abn
Bacteria	Actinobacteria	Streptomyces	1.07211e-05	0.000750479	TRUE	0	0	TRUE	8.9402e-52	6.25814e-50	TRUE	1.10502e-97	7.84565e-96	TRUE	2.73533e-11	1.94209e-09	TRUE	0.809012	1	FALSE	4.67901e-08	3.3221e-06	TRUE	2.90845e-10	1.39605e-08	TRUE	1.5927e-25	1.11489e-23	TRUE
Bacteria	Actinobacteria	Promicromonospora	0.00823175	0.535064	FALSE	0	0	TRUE	0	0	TRUE	0	0	TRUE	3.81963e-09	2.67374e-07	TRUE	0.281365	1	FALSE	0.0167486	0.904424	FALSE	0.161257	1	FALSE	6.0353e-07	3.92294e-05	TRUE
Bacteria	Actinobacteria	Nocardia	9.68174e-07	6.87404e-05	TRUE	0	0	TRUE	0	0	TRUE	0	0	TRUE	1.16336e-08	8.02718e-07	TRUE	0.573337	1	FALSE	0.0168569	0.904424	FALSE	0.146624	1	FALSE	0.000192245	0.010189	TRUE
Bacteria	Proteobacteria	Stenotrophomonas	0.84556	1	FALSE	0.00355571	0.163562	FALSE	0.201887	1	FALSE	0.544094	1	FALSE	0.230446	1	FALSE	0.223069	1	FALSE	0.183818	1	FALSE	0.188869	1	FALSE	0.00837636	0.284796	FALSE
Bacteria	Proteobacteria	Devosia	0.199758	1	FALSE	0	0	TRUE	0	0	TRUE	0.407099	1	FALSE	0.567695	1	FALSE	0.538644	1	FALSE	0.466297	1	FALSE	0.237981	1	FALSE	0	0	TRUE
Bacteria	Proteobacteria	Sphingomonas	0.896153	1	FALSE	0.879382	1	FALSE	0.242946	1	FALSE	0.419023	1	FALSE	0.920836	1	FALSE	0.0719938	1	FALSE	0.00100807	0.068549	FALSE	0.371645	1	FALSE	0.0237096	0.758707	FALSE
Bacteria	Firmicutes	Mitsuokella	0	0	TRUE	0	0	TRUE	0	0	TRUE	0	0	TRUE	0	0	TRUE	0	0	TRUE	0.25809	1	FALSE	1.46563e-53	1.02594e-51	TRUE	1.98442e-32	1.40894e-30	TRUE
Bacteria	Actinobacteria	Acidipropionibacterium	0.00155192	0.103979	FALSE	0.319908	1	FALSE	0.497289	1	FALSE	0.155259	1	FALSE	0.226786	1	FALSE	0.169144	1	FALSE	0.000207084	0.0142888	TRUE	0.00692965	0.263327	FALSE	0.00029273	0.015222	TRUE
Bacteria	Actinobacteria	Micromonospora	0.935076	1	FALSE	0	0	TRUE	0.000583795	0.0379467	TRUE	0	0	TRUE	0.00239015	0.15775	FALSE	0.384053	1	FALSE	0.211334	1	FALSE	0.450923	1	FALSE	0.562143	1	FALSE
Bacteria	Firmicutes	Staphylococcus	0.19912	1	FALSE	0.946067	1	FALSE	0.211671	1	FALSE	0.0110364	0.68426	FALSE	0.0358261	1	FALSE	0.0479023	1	FALSE	0.884957	1	FALSE	0.48078	1	FALSE	0.911571	1	FALSE
Bacteria	Actinobacteria	Bifidobacterium	0.563866	1	FALSE	0	0	TRUE	0	0	TRUE	0.38953	1	FALSE	0	0	TRUE	0	0	TRUE	0.0285979	1	FALSE	6.67428e-17	3.53737e-15	TRUE	6.92459e-18	4.77797e-16	TRUE
Bacteria	Proteobacteria	Acinetobacter	0.00925917	0.583328	FALSE	0.0356482	1	FALSE	0.518666	1	FALSE	0.788078	1	FALSE	0.993897	1	FALSE	0.76203	1	FALSE	0.00344349	0.220383	FALSE	0.0170725	0.580467	FALSE	0.00455188	0.159316	FALSE
Bacteria	Actinobacteria	Collinsella	0	0	TRUE	0	0	TRUE	0	0	TRUE	0	0	TRUE	0	0	TRUE	0	0	TRUE	0.681656	1	FALSE	1.94634e-22	1.07049e-20	TRUE	4.28175e-06	0.000265468	TRUE
Bacteria	Proteobacteria	Succinivibrio	0.782897	1	FALSE	8.98776e-12	6.11168e-10	TRUE	0.739082	1	FALSE	0.735105	1	FALSE	0.784937	1	FALSE	0.712202	1	FALSE	0	0	TRUE	0	0	TRUE	0	0	TRUE
Bacteria	Proteobacteria	Moraxella	0	0	TRUE	0.332186	1	FALSE	0.226536	1	FALSE	0.279397	1	FALSE	0.566667	1	FALSE	0.0983571	1	FALSE	0	0	TRUE	0	0	TRUE	0	0	TRUE
Bacteria	Proteobacteria	Ralstonia	0.176229	1	FALSE	0.105617	1	FALSE	0.212863	1	FALSE	0.780191	1	FALSE	0	0	TRUE	0.953007	1	FALSE	0.438209	1	FALSE	0.981448	1	FALSE	0.286069	1	FALSE
Bacteria	Actinobacteria	Corynebacterium	0.0576974	1	FALSE	0.371812	1	FALSE	0.222532	1	FALSE	0.911912	1	FALSE	0.55844	1	FALSE	0.268266	1	FALSE	0.880266	1	FALSE	0.262338	1	FALSE	0.0509644	1	FALSE
Bacteria	Proteobacteria	Serratia	0	0	TRUE	0.042754	1	FALSE	0	0	TRUE	0	0	TRUE	0	0	TRUE	0.638419	1	FALSE	0.0377891	1	FALSE	0	0	TRUE	0	0	TRUE
Bacteria	Firmicutes	Faecalibacterium	0	0	TRUE	0	0	TRUE	0	0	TRUE	0	0	TRUE	0	0	TRUE	0	0	TRUE	0.628543	1	FALSE	3.03342e-26	1.75938e-24	TRUE	3.84802e-06	0.000242425	TRUE
Bacteria	Firmicutes	Bacillus	0.0869648	1	FALSE	0	0	TRUE	0.722072	1	FALSE	0.852406	1	FALSE	0	0	TRUE	0.441953	1	FALSE	0.0768456	1	FALSE	0	0	TRUE	0.0222793	0.735215	FALSE
Bacteria	Firmicutes	Veillonella	0	0	TRUE	0	0	TRUE	0	0	TRUE	0	0	TRUE	0.424509	1	FALSE	0.135417	1	FALSE	0.416451	1	FALSE	5.23167e-08	2.35425e-06	TRUE	0.123591	1	FALSE
Bacteria	Bacteroidetes	Chryseobacterium	0	0	TRUE	0	0	TRUE	0	0	TRUE	0.181295	1	FALSE	0.323099	1	FALSE	0.0252007	1	FALSE	0.180414	1	FALSE	0	0	TRUE	0.310015	1	FALSE
Bacteria	Firmicutes	Faecalicoccus	0	0	TRUE	0.0193483	0.81263	FALSE	0	0	TRUE	0	0	TRUE	0.840969	1	FALSE	0	0	TRUE	0.679333	1	FALSE	8.57859e-20	4.63244e-18	TRUE	2.86635e-05	0.00160516	TRUE
Bacteria	Proteobacteria	Simonsiella	0.0660668	1	FALSE	0	0	TRUE	0	0	TRUE	0	0	TRUE	0	0	TRUE	0.517241	1	FALSE	0.256248	1	FALSE	0	0	TRUE	0.0557016	1	FALSE
Bacteria	Firmicutes	Blautia	0	0	TRUE	0	0	TRUE	0	0	TRUE	0	0	TRUE	0.286489	1	FALSE	0	0	TRUE	0.527298	1	FALSE	7.60334e-23	4.25787e-21	TRUE	7.22714e-13	4.91446e-11	TRUE
Bacteria	Bacteroidetes	Riemerella	0.149052	1	FALSE	0	0	TRUE	0	0	TRUE	0.378542	1	FALSE	0	0	TRUE	0.78289	1	FALSE	0	0	TRUE	0	0	TRUE	0.0561002	1	FALSE
Bacteria	Firmicutes	Acidaminococcus	0.782897	1	FALSE	8.98776e-12	6.11168e-10	TRUE	0.739082	1	FALSE	0.735105	1	FALSE	0.784937	1	FALSE	0.712202	1	FALSE	0	0	TRUE	0	0	TRUE	0	0	TRUE
Bacteria	Firmicutes	Kandleria	0.782897	1	FALSE	8.98776e-12	6.11168e-10	TRUE	0.739082	1	FALSE	0.735105	1	FALSE	0.784937	1	FALSE	0.712202	1	FALSE	0	0	TRUE	0	0	TRUE	0	0	TRUE
Bacteria	Proteobacteria	Haemophilus	0.0653037	1	FALSE	0.448507	1	FALSE	0.435143	1	FALSE	0	0	TRUE	0.221377	1	FALSE	0.553985	1	FALSE	0.0103815	0.581364	FALSE	0.434154	1	FALSE	0.0017341	0.0728324	FALSE
Bacteria	Actinobacteria	Microbacterium	0.00196	0.12936	FALSE	0	0	TRUE	0	0	TRUE	0.364006	1	FALSE	0.0624471	1	FALSE	0.113483	1	FALSE	0.00115869	0.0764736	FALSE	0	0	TRUE	0.000446219	0.0215614	TRUE
Bacteria	Firmicutes	Clostridium_sensu_stricto	0	0	TRUE	0	0	TRUE	0	0	TRUE	0	0	TRUE	0.716831	1	FALSE	0.313141	1	FALSE	0.308109	1	FALSE	0.00177866	0.0693677	FALSE	0.603324	1	FALSE
Bacteria	Bacteroidetes	Bacteroides	0.782897	1	FALSE	8.98776e-12	6.11168e-10	TRUE	0.739082	1	FALSE	0.735105	1	FALSE	0.784937	1	FALSE	0.712202	1	FALSE	0	0	TRUE	0	0	TRUE	0	0	TRUE
Bacteria	Actinobacteria	Actinomadura	0.00106254	0.0722527	FALSE	0	0	TRUE	0	0	TRUE	0	0	TRUE	0	0	TRUE	0.0785493	1	FALSE	0.00908106	0.51762	FALSE	0.0146937	0.528972	FALSE	4.3046e-05	0.00236753	TRUE
Bacteria	Verrucomicrobia	Akkermansia	0.782897	1	FALSE	8.98776e-12	6.11168e-10	TRUE	0.739082	1	FALSE	0.735105	1	FALSE	0.784937	1	FALSE	0.712202	1	FALSE	0	0	TRUE	0	0	TRUE	0	0	TRUE
Bacteria	Proteobacteria	Paracoccus	0.260305	1	FALSE	0.28802	1	FALSE	0.0954135	1	FALSE	0.118402	1	FALSE	0.596893	1	FALSE	0.162713	1	FALSE	0	0	TRUE	0.467122	1	FALSE	0.0279485	0.866402	FALSE
Bacteria	Proteobacteria	Neorhizobium	0.906607	1	FALSE	0	0	TRUE	0	0	TRUE	0	0	TRUE	0.148936	1	FALSE	0	0	TRUE	0.367717	1	FALSE	0.585221	1	FALSE	0.398834	1	FALSE
Bacteria	Proteobacteria	Pseudomonas	0.0149188	0.910048	FALSE	0.873755	1	FALSE	0.0529591	1	FALSE	0.644331	1	FALSE	0.741107	1	FALSE	0.616148	1	FALSE	0.00641687	0.378595	FALSE	0.131871	1	FALSE	0.418379	1	FALSE
Bacteria	Firmicutes	Pectinatus	0.782897	1	FALSE	8.98776e-12	6.11168e-10	TRUE	0.739082	1	FALSE	0.735105	1	FALSE	0.784937	1	FALSE	0.712202	1	FALSE	0	0	TRUE	0	0	TRUE	0	0	TRUE
Bacteria	Actinobacteria	Kocuria	0.60808	1	FALSE	0	0	TRUE	0.253522	1	FALSE	0.112324	1	FALSE	0.843424	1	FALSE	0.0742347	1	FALSE	0.0692115	1	FALSE	0	0	TRUE	0	0	TRUE
Bacteria	Bacteroidetes	Prevotella	0	0	TRUE	0	0	TRUE	0	0	TRUE	0	0	TRUE	0	0	TRUE	0.517405	1	FALSE	0.886231	1	FALSE	1.20398e-15	6.26071e-14	TRUE	7.89243e-06	0.000473546	TRUE
Bacteria	Bacteroidetes	Hymenobacter	0.373435	1	FALSE	0.975827	1	FALSE	0.662859	1	FALSE	0.297186	1	FALSE	0.600132	1	FALSE	0.959942	1	FALSE	0	0	TRUE	0.398197	1	FALSE	0	0	TRUE
Bacteria	Actinobacteria	Arthrobacter	0.529216	1	FALSE	0	0	TRUE	0.95649	1	FALSE	0.42207	1	FALSE	0	0	TRUE	0	0	TRUE	0.0270661	1	FALSE	0	0	TRUE	0	0	TRUE
Bacteria	Proteobacteria	Brevundimonas	0	0	TRUE	0	0	TRUE	0.235829	1	FALSE	0.312385	1	FALSE	0.620707	1	FALSE	0.366402	1	FALSE	0.0470681	1	FALSE	0.598676	1	FALSE	0	0	TRUE
Bacteria	Actinobacteria	Nocardioides	0	0	TRUE	0	0	TRUE	0.975195	1	FALSE	0.480812	1	FALSE	0.681317	1	FALSE	0.369716	1	FALSE	0.00469876	0.290187	FALSE	0.165164	1	FALSE	0.0584297	1	FALSE
Bacteria	Firmicutes	Ligilactobacillus	0.782897	1	FALSE	8.98776e-12	6.11168e-10	TRUE	0.739082	1	FALSE	0.735105	1	FALSE	0.784937	1	FALSE	0.712202	1	FALSE	0	0	TRUE	0	0	TRUE	0	0	TRUE
Bacteria	Proteobacteria	Massilia	0.855417	1	FALSE	0.647604	1	FALSE	0.315279	1	FALSE	0.956468	1	FALSE	0.926268	1	FALSE	0.896811	1	FALSE	0	0	TRUE	0	0	TRUE	0	0	TRUE
Bacteria	Bacteroidetes	Parabacteroides	0.782897	1	FALSE	8.98776e-12	6.11168e-10	TRUE	0.739082	1	FALSE	0.735105	1	FALSE	0.784937	1	FALSE	0	0	TRUE	0	0	TRUE	0	0	TRUE	0	0	TRUE
Bacteria	Firmicutes	Ruminococcus	0.782897	1	FALSE	8.98776e-12	6.11168e-10	TRUE	0.739082	1	FALSE	0.735105	1	FALSE	0.784937	1	FALSE	0.712202	1	FALSE	0	0	TRUE	0	0	TRUE	0	0	TRUE
Bacteria	Firmicutes	Pseudoflavonifractor	0	0	TRUE	0	0	TRUE	0	0	TRUE	0	0	TRUE	0	0	TRUE	0	0	TRUE	0.625774	1	FALSE	1.09518e-08	5.03784e-07	TRUE	0.808417	1	FALSE
Bacteria	Firmicutes	Butyricicoccus	0.782897	1	FALSE	8.98776e-12	6.11168e-10	TRUE	0.739082	1	FALSE	0.735105	1	FALSE	0.784937	1	FALSE	0.712202	1	FALSE	0	0	TRUE	0	0	TRUE	0	0	TRUE
Bacteria	Proteobacteria	Erwinia	0.732136	1	FALSE	0	0	TRUE	0.355836	1	FALSE	0	0	TRUE	0	0	TRUE	0.133368	1	FALSE	0	0	TRUE	0	0	TRUE	0.101749	1	FALSE
Bacteria	Bacteroidetes	Adhaeribacter	0.300953	1	FALSE	0.929218	1	FALSE	0.757039	1	FALSE	0.27901	1	FALSE	0.872432	1	FALSE	0.0634223	1	FALSE	0	0	TRUE	0	0	TRUE	0.133161	1	FALSE
Bacteria	Bacteroidetes	Paraprevotella	0.782897	1	FALSE	8.98776e-12	6.11168e-10	TRUE	0.739082	1	FALSE	0.735105	1	FALSE	0.784937	1	FALSE	0.712202	1	FALSE	0	0	TRUE	0	0	TRUE	0	0	TRUE
Bacteria	Firmicutes	Mediterraneibacter	0.782897	1	FALSE	8.98776e-12	6.11168e-10	TRUE	0.739082	1	FALSE	0.735105	1	FALSE	0.784937	1	FALSE	0.712202	1	FALSE	0	0	TRUE	0	0	TRUE	0	0	TRUE
Bacteria	Bacteroidetes	Alloprevotella	0	0	TRUE	0	0	TRUE	0	0	TRUE	0	0	TRUE	0	0	TRUE	0	0	TRUE	0.412315	1	FALSE	0.0520662	1	FALSE	0.615507	1	FALSE
Bacteria	Firmicutes	Sporobacter	0.782897	1	FALSE	8.98776e-12	6.11168e-10	TRUE	0.739082	1	FALSE	0.735105	1	FALSE	0.784937	1	FALSE	0.712202	1	FALSE	0	0	TRUE	0	0	TRUE	0	0	TRUE

## Sheet: ANCOM PI bacteria
Kingdom	Phylum	Genus	PicualvsArbequina_p_val	PicualvsArbequina_q_val	PicualvsArbequina_diff_abn	PicualvsBarnea_p_val	PicualvsBarnea_q_val	PicualvsBarnea_diff_abn	PicualvsFrantoio_p_val	PicualvsFrantoio_q_val	PicualvsFrantoio_diff_abn	PicualvsJaen_p_val	PicualvsJaen_q_val	PicualvsJaen_diff_abn	PicualvsKalinjot_p_val	PicualvsKalinjot_q_val	PicualvsKalinjot_diff_abn	PicualvsKoroneki_p_val	PicualvsKoroneki_q_val	PicualvsKoroneki_diff_abn	PicualvsMenorca_p_val	PicualvsMenorca_q_val	PicualvsMenorca_diff_abn	PicualvsUslu_p_val	PicualvsUslu_q_val	PicualvsUslu_diff_abn	PicualvsVerde Verdelho_p_val	PicualvsVerde Verdelho_q_val	PicualvsVerde Verdelho_diff_abn
Bacteria	Actinobacteria	Streptomyces	0.026841	1	FALSE	0	0	TRUE	5.42265e-24	3.85008e-22	TRUE	6.21557e-41	4.41305e-39	TRUE	1.30475e-05	0.000913328	TRUE	9.73937e-06	0.000691495	TRUE	4.67901e-08	3.3221e-06	TRUE	1.32479e-08	9.40601e-07	TRUE	0.000223998	0.0154559	TRUE
Bacteria	Actinobacteria	Promicromonospora	0.528216	1	FALSE	0	0	TRUE	0	0	TRUE	0	0	TRUE	0.00109711	0.0746034	FALSE	0.101857	1	FALSE	0.0167486	0.904424	FALSE	0.168356	1	FALSE	0.0814812	1	FALSE
Bacteria	Actinobacteria	Nocardia	0.0439141	1	FALSE	0	0	TRUE	0	0	TRUE	0	0	TRUE	0.00748635	0.456894	FALSE	0.0206716	1	FALSE	0.0168569	0.904424	FALSE	0.364313	1	FALSE	0.131028	1	FALSE
Bacteria	Proteobacteria	Stenotrophomonas	0.252054	1	FALSE	0.0325944	1	FALSE	0.0338289	1	FALSE	0.466857	1	FALSE	0.655813	1	FALSE	0.731084	1	FALSE	0.183818	1	FALSE	0.0597841	1	FALSE	0.432827	1	FALSE
Bacteria	Proteobacteria	Devosia	0.700138	1	FALSE	0	0	TRUE	0	0	TRUE	0.975806	1	FALSE	0.888339	1	FALSE	0.237739	1	FALSE	0.466297	1	FALSE	0.00778537	0.3192	FALSE	0	0	TRUE
Bacteria	Proteobacteria	Sphingomonas	0.00446101	0.312271	FALSE	0.0870515	1	FALSE	4.16881e-05	0.00287648	TRUE	0.0390145	1	FALSE	0.0228291	1	FALSE	0.126841	1	FALSE	0.00100807	0.068549	FALSE	0.956325	1	FALSE	0.429472	1	FALSE
Bacteria	Firmicutes	Mitsuokella	0	0	TRUE	0	0	TRUE	0	0	TRUE	0	0	TRUE	0	0	TRUE	0	0	TRUE	0.25809	1	FALSE	5.19561e-06	0.000358497	TRUE	6.26661e-06	0.000438663	TRUE
Bacteria	Actinobacteria	Acidipropionibacterium	0.668386	1	FALSE	0.0722949	1	FALSE	0.00489802	0.313473	FALSE	0.0063849	0.383094	FALSE	0.186471	1	FALSE	0.00432307	0.276676	FALSE	0.000207084	0.0142888	TRUE	0.0355536	1	FALSE	0.760059	1	FALSE
Bacteria	Actinobacteria	Micromonospora	0.245691	1	FALSE	0	0	TRUE	0.0589345	1	FALSE	0	0	TRUE	0.0865512	1	FALSE	0.0246239	1	FALSE	0.211334	1	FALSE	0.195822	1	FALSE	0.483736	1	FALSE
Bacteria	Firmicutes	Staphylococcus	0.414132	1	FALSE	0.46869	1	FALSE	0.341428	1	FALSE	0.0879295	1	FALSE	0.136607	1	FALSE	0.162301	1	FALSE	0.884957	1	FALSE	0.306123	1	FALSE	0.912814	1	FALSE
Bacteria	Actinobacteria	Bifidobacterium	0.00728991	0.495714	FALSE	0	0	TRUE	0	0	TRUE	0.248164	1	FALSE	0	0	TRUE	0	0	TRUE	0.0285979	1	FALSE	0.0637346	1	FALSE	0.00351926	0.225233	FALSE
Bacteria	Proteobacteria	Acinetobacter	0.569334	1	FALSE	0.629737	1	FALSE	0.0596266	1	FALSE	0.000522791	0.0345042	TRUE	0.0043228	0.276659	FALSE	0.00167584	0.113957	FALSE	0.00344349	0.220383	FALSE	0.109704	1	FALSE	0.901016	1	FALSE
Bacteria	Actinobacteria	Collinsella	0	0	TRUE	0	0	TRUE	0	0	TRUE	0	0	TRUE	0	0	TRUE	0	0	TRUE	0.681656	1	FALSE	3.40898e-05	0.00228401	TRUE	0.000959713	0.0643008	FALSE
Bacteria	Proteobacteria	Succinivibrio	0	0	TRUE	0	0	TRUE	0	0	TRUE	0	0	TRUE	0	0	TRUE	0	0	TRUE	0	0	TRUE	0.0115782	0.45155	FALSE	0.0281378	1	FALSE
Bacteria	Proteobacteria	Moraxella	0.0152723	0.992698	FALSE	0	0	TRUE	0	0	TRUE	0	0	TRUE	0	0	TRUE	0	0	TRUE	0	0	TRUE	0.000603794	0.0362277	TRUE	0.769792	1	FALSE
Bacteria	Proteobacteria	Ralstonia	0.0673568	1	FALSE	0.194467	1	FALSE	0.0708558	1	FALSE	0.471478	1	FALSE	0	0	TRUE	0.341477	1	FALSE	0.438209	1	FALSE	0.0553385	1	FALSE	0.82586	1	FALSE
Bacteria	Actinobacteria	Corynebacterium	0.0749538	1	FALSE	0.105504	1	FALSE	0.242178	1	FALSE	0.839391	1	FALSE	0.516184	1	FALSE	0.26437	1	FALSE	0.880266	1	FALSE	0.00305865	0.140698	FALSE	0.0535314	1	FALSE
Bacteria	Proteobacteria	Serratia	0	0	TRUE	0.619926	1	FALSE	0	0	TRUE	0	0	TRUE	0	0	TRUE	0.00546444	0.333331	FALSE	0.0377891	1	FALSE	0	0	TRUE	0	0	TRUE
Bacteria	Firmicutes	Faecalibacterium	0	0	TRUE	0	0	TRUE	0	0	TRUE	0	0	TRUE	0	0	TRUE	0	0	TRUE	0.628543	1	FALSE	2.87242e-05	0.00195325	TRUE	0.00258391	0.167954	FALSE
Bacteria	Firmicutes	Bacillus	0.591965	1	FALSE	0	0	TRUE	0.250003	1	FALSE	0.0960766	1	FALSE	0	0	TRUE	0.261563	1	FALSE	0.0768456	1	FALSE	0	0	TRUE	0.68964	1	FALSE
Bacteria	Firmicutes	Veillonella	0	0	TRUE	0	0	TRUE	0	0	TRUE	0	0	TRUE	0.994614	1	FALSE	0.68198	1	FALSE	0.416451	1	FALSE	0.000749327	0.0404637	TRUE	0.027982	1	FALSE
Bacteria	Bacteroidetes	Chryseobacterium	0	0	TRUE	0	0	TRUE	0	0	TRUE	0.00337255	0.205725	FALSE	0.0314487	1	FALSE	6.87119e-05	0.00480983	TRUE	0.180414	1	FALSE	0	0	TRUE	0.79665	1	FALSE
Bacteria	Firmicutes	Faecalicoccus	0	0	TRUE	0.786247	1	FALSE	0	0	TRUE	0	0	TRUE	0.609996	1	FALSE	0	0	TRUE	0.679333	1	FALSE	0.00258163	0.1265	FALSE	0.00553055	0.348425	FALSE
Bacteria	Proteobacteria	Simonsiella	0.705993	1	FALSE	0	0	TRUE	0	0	TRUE	0	0	TRUE	0	0	TRUE	0.536696	1	FALSE	0.256248	1	FALSE	0	0	TRUE	0.430529	1	FALSE
Bacteria	Firmicutes	Blautia	0	0	TRUE	0	0	TRUE	0	0	TRUE	0	0	TRUE	0.82756	1	FALSE	0	0	TRUE	0.527298	1	FALSE	0.00281334	0.13504	FALSE	0.000465596	0.0316605	TRUE
Bacteria	Bacteroidetes	Riemerella	0	0	TRUE	0.0144438	0.93798	FALSE	0.0207605	1	FALSE	0	0	TRUE	0.0384099	1	FALSE	0	0	TRUE	0	0	TRUE	0.000603794	0.0362277	TRUE	0	0	TRUE
Bacteria	Firmicutes	Acidaminococcus	0	0	TRUE	0	0	TRUE	0	0	TRUE	0	0	TRUE	0	0	TRUE	0	0	TRUE	0	0	TRUE	0.00322818	0.145268	FALSE	0.0847813	1	FALSE
Bacteria	Firmicutes	Kandleria	0	0	TRUE	0	0	TRUE	0	0	TRUE	0	0	TRUE	0	0	TRUE	0	0	TRUE	0	0	TRUE	0.00123609	0.0618045	FALSE	0.00808911	0.493436	FALSE
Bacteria	Proteobacteria	Haemophilus	0.256059	1	FALSE	0.242731	1	FALSE	0.124364	1	FALSE	0	0	TRUE	0.209535	1	FALSE	0.0421241	1	FALSE	0.0103815	0.581364	FALSE	0.476047	1	FALSE	0.736896	1	FALSE
Bacteria	Actinobacteria	Microbacterium	0.506792	1	FALSE	0	0	TRUE	0	0	TRUE	0.000101035	0.00687039	TRUE	0.124836	1	FALSE	0.130412	1	FALSE	0.00115869	0.0764736	FALSE	0	0	TRUE	0.723932	1	FALSE
Bacteria	Firmicutes	Clostridium_sensu_stricto	0	0	TRUE	0	0	TRUE	0	0	TRUE	0	0	TRUE	0.539907	1	FALSE	0.880195	1	FALSE	0.308109	1	FALSE	0.00937586	0.375034	FALSE	0.0401803	1	FALSE
Bacteria	Bacteroidetes	Bacteroides	0	0	TRUE	0	0	TRUE	0	0	TRUE	0	0	TRUE	0	0	TRUE	0	0	TRUE	0	0	TRUE	0.000936682	0.0487074	TRUE	0.0132946	0.797677	FALSE
Bacteria	Actinobacteria	Actinomadura	0.606237	1	FALSE	0	0	TRUE	0	0	TRUE	0	0	TRUE	0	0	TRUE	0.474885	1	FALSE	0.00908106	0.51762	FALSE	0.016757	0.603251	FALSE	0.114534	1	FALSE
Bacteria	Verrucomicrobia	Akkermansia	0	0	TRUE	0	0	TRUE	0	0	TRUE	0	0	TRUE	0	0	TRUE	0	0	TRUE	0	0	TRUE	0.000454643	0.0278346	TRUE	0.134432	1	FALSE
Bacteria	Proteobacteria	Paracoccus	0	0	TRUE	0	0	TRUE	0	0	TRUE	0	0	TRUE	0	0	TRUE	0	0	TRUE	0	0	TRUE	0	0	TRUE	0	0	TRUE
Bacteria	Proteobacteria	Neorhizobium	0.35841	1	FALSE	0	0	TRUE	0	0	TRUE	0	0	TRUE	0.0210481	1	FALSE	0	0	TRUE	0.367717	1	FALSE	0.425674	1	FALSE	0.937777	1	FALSE
Bacteria	Proteobacteria	Pseudomonas	0.233906	1	FALSE	0.0494219	1	FALSE	0.235861	1	FALSE	0.0114492	0.641157	FALSE	0.000443136	0.0305764	TRUE	0.0381131	1	FALSE	0.00641687	0.378595	FALSE	0.0995811	1	FALSE	0.112505	1	FALSE
Bacteria	Firmicutes	Pectinatus	0	0	TRUE	0	0	TRUE	0	0	TRUE	0	0	TRUE	0	0	TRUE	0	0	TRUE	0	0	TRUE	0.00529901	0.222558	FALSE	0.00692993	0.429656	FALSE
Bacteria	Actinobacteria	Kocuria	0.151884	1	FALSE	0	0	TRUE	0.373724	1	FALSE	0.628013	1	FALSE	0.0536629	1	FALSE	0.77034	1	FALSE	0.0692115	1	FALSE	0	0	TRUE	0	0	TRUE
Bacteria	Bacteroidetes	Prevotella	0	0	TRUE	0	0	TRUE	0	0	TRUE	0	0	TRUE	0	0	TRUE	0.567199	1	FALSE	0.886231	1	FALSE	0.000911017	0.0482839	TRUE	0.00140808	0.092933	FALSE
Bacteria	Bacteroidetes	Hymenobacter	0	0	TRUE	0	0	TRUE	0	0	TRUE	0	0	TRUE	0	0	TRUE	0	0	TRUE	0	0	TRUE	0	0	TRUE	0.769792	1	FALSE
Bacteria	Actinobacteria	Arthrobacter	0.172199	1	FALSE	0	0	TRUE	0.0772364	1	FALSE	0.0183145	0.935453	FALSE	0	0	TRUE	0	0	TRUE	0.0270661	1	FALSE	0	0	TRUE	0	0	TRUE
Bacteria	Proteobacteria	Brevundimonas	0	0	TRUE	0	0	TRUE	0.268326	1	FALSE	0.236364	1	FALSE	0.037201	1	FALSE	0.138726	1	FALSE	0.0470681	1	FALSE	0.19476	1	FALSE	0	0	TRUE
Bacteria	Actinobacteria	Nocardioides	0	0	TRUE	0	0	TRUE	0.0203492	1	FALSE	0.0122565	0.661851	FALSE	0.00302925	0.196901	FALSE	0.0631926	1	FALSE	0.00469876	0.290187	FALSE	0.143584	1	FALSE	0.478705	1	FALSE
Bacteria	Firmicutes	Ligilactobacillus	0	0	TRUE	0	0	TRUE	0	0	TRUE	0	0	TRUE	0	0	TRUE	0	0	TRUE	0	0	TRUE	0.115103	1	FALSE	0.0663096	1	FALSE
Bacteria	Proteobacteria	Massilia	0	0	TRUE	0	0	TRUE	0	0	TRUE	0	0	TRUE	0	0	TRUE	0	0	TRUE	0	0	TRUE	0.000603794	0.0362277	TRUE	0.769792	1	FALSE
Bacteria	Bacteroidetes	Parabacteroides	0	0	TRUE	0	0	TRUE	0	0	TRUE	0	0	TRUE	0	0	TRUE	0.946069	1	FALSE	0	0	TRUE	0.135053	1	FALSE	0.487327	1	FALSE
Bacteria	Firmicutes	Ruminococcus	0	0	TRUE	0	0	TRUE	0	0	TRUE	0	0	TRUE	0	0	TRUE	0	0	TRUE	0	0	TRUE	0.164646	1	FALSE	0.912192	1	FALSE
Bacteria	Firmicutes	Pseudoflavonifractor	0	0	TRUE	0	0	TRUE	0	0	TRUE	0	0	TRUE	0	0	TRUE	0	0	TRUE	0.625774	1	FALSE	0.0202095	0.707331	FALSE	0.513149	1	FALSE
Bacteria	Firmicutes	Butyricicoccus	0	0	TRUE	0	0	TRUE	0	0	TRUE	0	0	TRUE	0	0	TRUE	0	0	TRUE	0	0	TRUE	0.578863	1	FALSE	0.193718	1	FALSE
Bacteria	Proteobacteria	Erwinia	0	0	TRUE	0.0144438	0.93798	FALSE	0	0	TRUE	0.0119299	0.656144	FALSE	0.0384099	1	FALSE	0	0	TRUE	0	0	TRUE	0.000603794	0.0362277	TRUE	0	0	TRUE
Bacteria	Bacteroidetes	Adhaeribacter	0	0	TRUE	0	0	TRUE	0	0	TRUE	0	0	TRUE	0	0	TRUE	0	0	TRUE	0	0	TRUE	0.000603794	0.0362277	TRUE	0	0	TRUE
Bacteria	Bacteroidetes	Paraprevotella	0	0	TRUE	0	0	TRUE	0	0	TRUE	0	0	TRUE	0	0	TRUE	0	0	TRUE	0	0	TRUE	0.598369	1	FALSE	0.597062	1	FALSE
Bacteria	Firmicutes	Mediterraneibacter	0	0	TRUE	0	0	TRUE	0	0	TRUE	0	0	TRUE	0	0	TRUE	0	0	TRUE	0	0	TRUE	0.723178	1	FALSE	0.921975	1	FALSE
Bacteria	Bacteroidetes	Alloprevotella	0	0	TRUE	0	0	TRUE	0	0	TRUE	0	0	TRUE	0	0	TRUE	0	0	TRUE	0.412315	1	FALSE	0.613603	1	FALSE	0.748847	1	FALSE
Bacteria	Firmicutes	Sporobacter	0	0	TRUE	0	0	TRUE	0	0	TRUE	0	0	TRUE	0	0	TRUE	0	0	TRUE	0	0	TRUE	0.320948	1	FALSE	0.438615	1	FALSE

## Sheet: ANCOM US bacteria
Kingdom	Phylum	Genus	UsluvsArbequina_p_val	UsluvsArbequina_q_val	UsluvsArbequina_diff_abn	UsluvsBarnea_p_val	UsluvsBarnea_q_val	UsluvsBarnea_diff_abn	UsluvsFrantoio_p_val	UsluvsFrantoio_q_val	UsluvsFrantoio_diff_abn	UsluvsJaen_p_val	UsluvsJaen_q_val	UsluvsJaen_diff_abn	UsluvsKalinjot_p_val	UsluvsKalinjot_q_val	UsluvsKalinjot_diff_abn	UsluvsKoroneki_p_val	UsluvsKoroneki_q_val	UsluvsKoroneki_diff_abn	UsluvsMenorca_p_val	UsluvsMenorca_q_val	UsluvsMenorca_diff_abn	UsluvsPicual_p_val	UsluvsPicual_q_val	UsluvsPicual_diff_abn	UsluvsVerde Verdelho_p_val	UsluvsVerde Verdelho_q_val	UsluvsVerde Verdelho_diff_abn
Bacteria	Actinobacteria	Streptomyces	0.653482	1	FALSE	0	0	TRUE	1.73874e-07	8.69369e-06	TRUE	6.70884e-14	4.42783e-12	TRUE	0.119877	1	FALSE	4.65648e-12	2.28168e-10	TRUE	2.90845e-10	1.39605e-08	TRUE	1.32479e-08	9.40601e-07	TRUE	0.97444	1	FALSE
Bacteria	Actinobacteria	Promicromonospora	0.97434	1	FALSE	0	0	TRUE	0	0	TRUE	0	0	TRUE	0.158806	1	FALSE	0.111405	1	FALSE	0.161257	1	FALSE	0.168356	1	FALSE	0.344711	1	FALSE
Bacteria	Actinobacteria	Nocardia	0.0911718	1	FALSE	0	0	TRUE	0	0	TRUE	0	0	TRUE	0.139912	1	FALSE	0.0449545	0.899089	FALSE	0.146624	1	FALSE	0.364313	1	FALSE	0.142152	1	FALSE
Bacteria	Proteobacteria	Stenotrophomonas	0.015586	0.420823	FALSE	0.00033287	0.0113176	TRUE	4.32123e-06	0.000207419	TRUE	0.0135416	0.243749	FALSE	0.00676955	0.162469	FALSE	0.237736	1	FALSE	0.188869	1	FALSE	0.0597841	1	FALSE	0.97732	1	FALSE
Bacteria	Proteobacteria	Devosia	0.153324	1	FALSE	0	0	TRUE	0	0	TRUE	0.00894076	0.178815	FALSE	0.00773657	0.177941	FALSE	0.0217361	0.468344	FALSE	0.237981	1	FALSE	0.00778537	0.3192	FALSE	0	0	TRUE
Bacteria	Proteobacteria	Sphingomonas	0.0766342	1	FALSE	0.316693	1	FALSE	0.000547007	0.0180512	TRUE	0.11828	1	FALSE	0.0355991	0.676384	FALSE	0.824137	1	FALSE	0.371645	1	FALSE	0.956325	1	FALSE	0.744317	1	FALSE
Bacteria	Firmicutes	Mitsuokella	0	0	TRUE	0	0	TRUE	0	0	TRUE	0	0	TRUE	0	0	TRUE	0	0	TRUE	1.46563e-53	1.02594e-51	TRUE	5.19561e-06	0.000358497	TRUE	0.001733	0.100514	FALSE
Bacteria	Actinobacteria	Acidipropionibacterium	0.1198	1	FALSE	0.00937751	0.215683	FALSE	5.17565e-05	0.00212201	TRUE	0.000156411	0.00484873	TRUE	0.00392056	0.111973	FALSE	0.00286956	0.091826	FALSE	0.00692965	0.263327	FALSE	0.0355536	1	FALSE	0.453215	1	FALSE
Bacteria	Actinobacteria	Micromonospora	0.0923198	1	FALSE	0	0	TRUE	0.40512	1	FALSE	0	0	TRUE	0.513527	1	FALSE	0.00527826	0.163626	FALSE	0.450923	1	FALSE	0.195822	1	FALSE	0.336838	1	FALSE
Bacteria	Firmicutes	Staphylococcus	0.15245	1	FALSE	0.713897	1	FALSE	0.0511102	0.971094	FALSE	0.00195779	0.0509025	FALSE	0.00391992	0.111973	FALSE	0.064041	1	FALSE	0.48078	1	FALSE	0.306123	1	FALSE	0.917008	1	FALSE
Bacteria	Actinobacteria	Bifidobacterium	1.21262e-14	6.18435e-13	TRUE	0	0	TRUE	0	0	TRUE	0.000173344	0.00520031	TRUE	0	0	TRUE	0	0	TRUE	6.67428e-17	3.53737e-15	TRUE	0.0637346	1	FALSE	0.191218	1	FALSE
Bacteria	Proteobacteria	Acinetobacter	0.254439	1	FALSE	0.241621	1	FALSE	0.00327849	0.0885193	FALSE	4.75779e-06	0.00019507	TRUE	3.52827e-05	0.00158772	TRUE	0.000792583	0.0309107	TRUE	0.0170725	0.580467	FALSE	0.109704	1	FALSE	0.702477	1	FALSE
Bacteria	Actinobacteria	Collinsella	0	0	TRUE	0	0	TRUE	0	0	TRUE	0	0	TRUE	0	0	TRUE	0	0	TRUE	1.94634e-22	1.07049e-20	TRUE	3.40898e-05	0.00228401	TRUE	0.0042189	0.223602	FALSE
Bacteria	Proteobacteria	Succinivibrio	0	0	TRUE	0	0	TRUE	0	0	TRUE	0	0	TRUE	0	0	TRUE	0	0	TRUE	0	0	TRUE	0.0115782	0.45155	FALSE	0.0227398	1	FALSE
Bacteria	Proteobacteria	Moraxella	1.95014e-05	0.000877562	TRUE	0	0	TRUE	0	0	TRUE	0	0	TRUE	0	0	TRUE	0	0	TRUE	0	0	TRUE	0.000603794	0.0362277	TRUE	0.854302	1	FALSE
Bacteria	Proteobacteria	Ralstonia	0.0120753	0.338109	FALSE	0.026877	0.591294	FALSE	0.0004176	0.0154512	TRUE	0.000838868	0.0226494	TRUE	0	0	TRUE	0.062476	1	FALSE	0.981448	1	FALSE	0.0553385	1	FALSE	0.980935	1	FALSE
Bacteria	Actinobacteria	Corynebacterium	0.693213	1	FALSE	0.549728	1	FALSE	0.0636769	1	FALSE	0.0103	0.1957	FALSE	0.0198087	0.415982	FALSE	0.433561	1	FALSE	0.262338	1	FALSE	0.00305865	0.140698	FALSE	0.811254	1	FALSE
Bacteria	Proteobacteria	Serratia	1.95014e-05	0.000877562	TRUE	0	0	TRUE	7.52978e-11	4.96966e-09	TRUE	9.72519e-12	5.73786e-10	TRUE	3.63221e-10	2.43358e-08	TRUE	0	0	TRUE	0	0	TRUE	0	0	TRUE	0.854302	1	FALSE
Bacteria	Firmicutes	Faecalibacterium	0	0	TRUE	0	0	TRUE	0	0	TRUE	0	0	TRUE	0	0	TRUE	0	0	TRUE	3.03342e-26	1.75938e-24	TRUE	2.87242e-05	0.00195325	TRUE	0.00253828	0.139605	FALSE
Bacteria	Firmicutes	Bacillus	0	0	TRUE	8.04752e-06	0.000362138	TRUE	0	0	TRUE	0	0	TRUE	3.63221e-10	2.43358e-08	TRUE	0	0	TRUE	0	0	TRUE	0	0	TRUE	0	0	TRUE
Bacteria	Firmicutes	Veillonella	0	0	TRUE	0	0	TRUE	0	0	TRUE	0	0	TRUE	0.000961739	0.0326991	TRUE	3.43258e-12	1.71629e-10	TRUE	5.23167e-08	2.35425e-06	TRUE	0.000749327	0.0404637	TRUE	0.00788197	0.401981	FALSE
Bacteria	Bacteroidetes	Chryseobacterium	1.95014e-05	0.000877562	TRUE	8.04752e-06	0.000362138	TRUE	7.52978e-11	4.96966e-09	TRUE	0	0	TRUE	0	0	TRUE	0	0	TRUE	0	0	TRUE	0	0	TRUE	0	0	TRUE
Bacteria	Firmicutes	Faecalicoccus	0	0	TRUE	4.80382e-06	0.000220976	TRUE	0	0	TRUE	0	0	TRUE	1.27583e-06	6.76188e-05	TRUE	0	0	TRUE	8.57859e-20	4.63244e-18	TRUE	0.00258163	0.1265	FALSE	0.0501781	1	FALSE
Bacteria	Proteobacteria	Simonsiella	0	0	TRUE	8.04752e-06	0.000362138	TRUE	7.52978e-11	4.96966e-09	TRUE	9.72519e-12	5.73786e-10	TRUE	3.63221e-10	2.43358e-08	TRUE	0	0	TRUE	0	0	TRUE	0	0	TRUE	0	0	TRUE
Bacteria	Firmicutes	Blautia	0	0	TRUE	0	0	TRUE	0	0	TRUE	0	0	TRUE	0.000746661	0.0261331	TRUE	0	0	TRUE	7.60334e-23	4.25787e-21	TRUE	0.00281334	0.13504	FALSE	0.0044902	0.23349	FALSE
Bacteria	Bacteroidetes	Riemerella	0	0	TRUE	8.04752e-06	0.000362138	TRUE	7.52978e-11	4.96966e-09	TRUE	0	0	TRUE	3.63221e-10	2.43358e-08	TRUE	0	0	TRUE	0	0	TRUE	0.000603794	0.0362277	TRUE	0	0	TRUE
Bacteria	Firmicutes	Acidaminococcus	0	0	TRUE	0	0	TRUE	0	0	TRUE	0	0	TRUE	0	0	TRUE	0	0	TRUE	0	0	TRUE	0.00322818	0.145268	FALSE	0.00231997	0.129919	FALSE
Bacteria	Firmicutes	Kandleria	0	0	TRUE	0	0	TRUE	0	0	TRUE	0	0	TRUE	0	0	TRUE	0	0	TRUE	0	0	TRUE	0.00123609	0.0618045	FALSE	0.0103499	0.517493	FALSE
Bacteria	Proteobacteria	Haemophilus	0.601917	1	FALSE	0.545384	1	FALSE	0.0856984	1	FALSE	0	0	TRUE	0.114112	1	FALSE	0.287102	1	FALSE	0.434154	1	FALSE	0.476047	1	FALSE	0.455647	1	FALSE
Bacteria	Actinobacteria	Microbacterium	0	0	TRUE	8.04752e-06	0.000362138	TRUE	7.52978e-11	4.96966e-09	TRUE	0	0	TRUE	0	0	TRUE	0	0	TRUE	0	0	TRUE	0	0	TRUE	0	0	TRUE
Bacteria	Firmicutes	Clostridium_sensu_stricto	0	0	TRUE	0	0	TRUE	0	0	TRUE	0	0	TRUE	0.362888	1	FALSE	2.72487e-12	1.38968e-10	TRUE	0.00177866	0.0693677	FALSE	0.00937586	0.375034	FALSE	0.0328541	1	FALSE
Bacteria	Bacteroidetes	Bacteroides	0	0	TRUE	0	0	TRUE	0	0	TRUE	0	0	TRUE	0	0	TRUE	0	0	TRUE	0	0	TRUE	0.000936682	0.0487074	TRUE	0.00359408	0.19408	FALSE
Bacteria	Actinobacteria	Actinomadura	0.449242	1	FALSE	0	0	TRUE	0	0	TRUE	0	0	TRUE	0	0	TRUE	0.142945	1	FALSE	0.0146937	0.528972	FALSE	0.016757	0.603251	FALSE	0.494255	1	FALSE
Bacteria	Verrucomicrobia	Akkermansia	0	0	TRUE	0	0	TRUE	0	0	TRUE	0	0	TRUE	0	0	TRUE	0	0	TRUE	0	0	TRUE	0.000454643	0.0278346	TRUE	2.55158e-05	0.00168404	TRUE
Bacteria	Proteobacteria	Paracoccus	0.367912	1	FALSE	0.840376	1	FALSE	0.114446	1	FALSE	0.120433	1	FALSE	0.000436362	0.0161454	TRUE	0.688569	1	FALSE	0.467122	1	FALSE	0	0	TRUE	0.468552	1	FALSE
Bacteria	Proteobacteria	Neorhizobium	0.587649	1	FALSE	0	0	TRUE	0	0	TRUE	0	0	TRUE	0.00568346	0.142087	FALSE	0	0	TRUE	0.585221	1	FALSE	0.425674	1	FALSE	0.570028	1	FALSE
Bacteria	Proteobacteria	Pseudomonas	0.174686	1	FALSE	0.0344035	0.722474	FALSE	0.0101251	0.243003	FALSE	0.000702607	0.019673	TRUE	2.25969e-06	0.000115244	TRUE	0.0611387	1	FALSE	0.131871	1	FALSE	0.0995811	1	FALSE	0.154093	1	FALSE
Bacteria	Firmicutes	Pectinatus	0	0	TRUE	0	0	TRUE	0	0	TRUE	0	0	TRUE	0	0	TRUE	0	0	TRUE	0	0	TRUE	0.00529901	0.222558	FALSE	0.00119094	0.0702652	FALSE
Bacteria	Actinobacteria	Kocuria	0	0	TRUE	8.04752e-06	0.000362138	TRUE	0	0	TRUE	0	0	TRUE	0	0	TRUE	0	0	TRUE	0	0	TRUE	0	0	TRUE	0.854302	1	FALSE
Bacteria	Bacteroidetes	Prevotella	0	0	TRUE	0	0	TRUE	0	0	TRUE	0	0	TRUE	0	0	TRUE	1.39933e-15	7.27651e-14	TRUE	1.20398e-15	6.26071e-14	TRUE	0.000911017	0.0482839	TRUE	0.0250109	1	FALSE
Bacteria	Bacteroidetes	Hymenobacter	0.155457	1	FALSE	0.145241	1	FALSE	0.00539265	0.138211	FALSE	0.0145864	0.247969	FALSE	0.00339292	0.10518	FALSE	0.0545681	1	FALSE	0.398197	1	FALSE	0	0	TRUE	0	0	TRUE
Bacteria	Actinobacteria	Arthrobacter	0	0	TRUE	8.04752e-06	0.000362138	TRUE	0	0	TRUE	0	0	TRUE	3.63221e-10	2.43358e-08	TRUE	0.00228118	0.0798412	FALSE	0	0	TRUE	0	0	TRUE	0.854302	1	FALSE
Bacteria	Proteobacteria	Brevundimonas	0	0	TRUE	0	0	TRUE	0.0370647	0.741294	FALSE	0.0598901	0.913697	FALSE	0.00386114	0.111973	FALSE	0.316886	1	FALSE	0.598676	1	FALSE	0.19476	1	FALSE	0	0	TRUE
Bacteria	Actinobacteria	Nocardioides	0	0	TRUE	0	0	TRUE	0.00299128	0.0837559	FALSE	0.00253485	0.0608365	FALSE	0.00021677	0.00888759	TRUE	0.161143	1	FALSE	0.165164	1	FALSE	0.143584	1	FALSE	0.729069	1	FALSE
Bacteria	Firmicutes	Ligilactobacillus	0	0	TRUE	0	0	TRUE	0	0	TRUE	0	0	TRUE	0	0	TRUE	0	0	TRUE	0	0	TRUE	0.115103	1	FALSE	2.19425e-05	0.00147015	TRUE
Bacteria	Proteobacteria	Massilia	0	0	TRUE	0	0	TRUE	0	0	TRUE	0	0	TRUE	0	0	TRUE	0	0	TRUE	0	0	TRUE	0.000603794	0.0362277	TRUE	0.854302	1	FALSE
Bacteria	Bacteroidetes	Parabacteroides	0	0	TRUE	0	0	TRUE	0	0	TRUE	0	0	TRUE	0	0	TRUE	0.000963403	0.0366093	TRUE	0	0	TRUE	0.135053	1	FALSE	0.000459939	0.0280563	TRUE
Bacteria	Firmicutes	Ruminococcus	0	0	TRUE	0	0	TRUE	0	0	TRUE	0	0	TRUE	0	0	TRUE	0	0	TRUE	0	0	TRUE	0.164646	1	FALSE	2.67024e-05	0.00173565	TRUE
Bacteria	Firmicutes	Pseudoflavonifractor	0	0	TRUE	0	0	TRUE	0	0	TRUE	0	0	TRUE	0	0	TRUE	0	0	TRUE	1.09518e-08	5.03784e-07	TRUE	0.0202095	0.707331	FALSE	6.12021e-05	0.00385573	TRUE
Bacteria	Firmicutes	Butyricicoccus	0	0	TRUE	0	0	TRUE	0	0	TRUE	0	0	TRUE	0	0	TRUE	0	0	TRUE	0	0	TRUE	0.578863	1	FALSE	9.57997e-06	0.000661018	TRUE
Bacteria	Proteobacteria	Erwinia	0	0	TRUE	8.04752e-06	0.000362138	TRUE	0	0	TRUE	9.72519e-12	5.73786e-10	TRUE	3.63221e-10	2.43358e-08	TRUE	0	0	TRUE	0	0	TRUE	0.000603794	0.0362277	TRUE	0	0	TRUE
Bacteria	Bacteroidetes	Adhaeribacter	0	0	TRUE	0	0	TRUE	0	0	TRUE	0	0	TRUE	0	0	TRUE	0	0	TRUE	0	0	TRUE	0.000603794	0.0362277	TRUE	0	0	TRUE
Bacteria	Bacteroidetes	Paraprevotella	0	0	TRUE	0	0	TRUE	0	0	TRUE	0	0	TRUE	0	0	TRUE	0	0	TRUE	0	0	TRUE	0.598369	1	FALSE	0.00114968	0.0689806	FALSE
Bacteria	Firmicutes	Mediterraneibacter	0	0	TRUE	0	0	TRUE	0	0	TRUE	0	0	TRUE	0	0	TRUE	0	0	TRUE	0	0	TRUE	0.723178	1	FALSE	0.0319485	1	FALSE
Bacteria	Bacteroidetes	Alloprevotella	0	0	TRUE	0	0	TRUE	0	0	TRUE	0	0	TRUE	0	0	TRUE	0	0	TRUE	0.0520662	1	FALSE	0.613603	1	FALSE	0.074314	1	FALSE
Bacteria	Firmicutes	Sporobacter	0	0	TRUE	0	0	TRUE	0	0	TRUE	0	0	TRUE	0	0	TRUE	0	0	TRUE	0	0	TRUE	0.320948	1	FALSE	0.136702	1	FALSE

## Sheet: ANCOM VV bacteria
Kingdom	Phylum	Genus	Verde VerdelhovsArbequina_p_val	Verde VerdelhovsArbequina_q_val	Verde VerdelhovsArbequina_diff_abn	Verde VerdelhovsBarnea_p_val	Verde VerdelhovsBarnea_q_val	Verde VerdelhovsBarnea_diff_abn	Verde VerdelhovsFrantoio_p_val	Verde VerdelhovsFrantoio_q_val	Verde VerdelhovsFrantoio_diff_abn	Verde VerdelhovsJaen_p_val	Verde VerdelhovsJaen_q_val	Verde VerdelhovsJaen_diff_abn	Verde VerdelhovsKalinjot_p_val	Verde VerdelhovsKalinjot_q_val	Verde VerdelhovsKalinjot_diff_abn	Verde VerdelhovsKoroneki_p_val	Verde VerdelhovsKoroneki_q_val	Verde VerdelhovsKoroneki_diff_abn	Verde VerdelhovsMenorca_p_val	Verde VerdelhovsMenorca_q_val	Verde VerdelhovsMenorca_diff_abn	Verde VerdelhovsPicual_p_val	Verde VerdelhovsPicual_q_val	Verde VerdelhovsPicual_diff_abn	Verde VerdelhovsUslu_p_val	Verde VerdelhovsUslu_q_val	Verde VerdelhovsUslu_diff_abn
Bacteria	Actinobacteria	Streptomyces	0.481594	1	FALSE	0	0	TRUE	2.91854e-16	1.98461e-14	TRUE	1.54782e-29	1.08347e-27	TRUE	0.000638453	0.033838	TRUE	1.72218e-15	1.17109e-13	TRUE	1.5927e-25	1.11489e-23	TRUE	0.000223998	0.0154559	TRUE	0.97444	1	FALSE
Bacteria	Actinobacteria	Promicromonospora	0.464803	1	FALSE	0	0	TRUE	0	0	TRUE	0	0	TRUE	0.0081298	0.39836	FALSE	2.04272e-05	0.00120521	TRUE	6.0353e-07	3.92294e-05	TRUE	0.0814812	1	FALSE	0.344711	1	FALSE
Bacteria	Actinobacteria	Nocardia	0.855145	1	FALSE	0	0	TRUE	0	0	TRUE	0	0	TRUE	0.232931	1	FALSE	0.000117855	0.00648204	TRUE	0.000192245	0.010189	TRUE	0.131028	1	FALSE	0.142152	1	FALSE
Bacteria	Proteobacteria	Stenotrophomonas	0.0164325	0.657298	FALSE	0.000309099	0.0148367	TRUE	0.000656319	0.0354412	TRUE	0.127189	1	FALSE	0.395058	1	FALSE	0.194433	1	FALSE	0.00837636	0.284796	FALSE	0.432827	1	FALSE	0.97732	1	FALSE
Bacteria	Proteobacteria	Devosia	0	0	TRUE	0.000150311	0.00826711	TRUE	0.00942325	0.414623	FALSE	0	0	TRUE	0	0	TRUE	0	0	TRUE	0	0	TRUE	0	0	TRUE	0	0	TRUE
Bacteria	Proteobacteria	Sphingomonas	0.0365832	1	FALSE	0.266619	1	FALSE	0.00228917	0.112169	FALSE	0.251086	1	FALSE	0.19066	1	FALSE	0.529846	1	FALSE	0.0237096	0.758707	FALSE	0.429472	1	FALSE	0.744317	1	FALSE
Bacteria	Firmicutes	Mitsuokella	0	0	TRUE	0	0	TRUE	0	0	TRUE	0	0	TRUE	0	0	TRUE	0	0	TRUE	1.98442e-32	1.40894e-30	TRUE	6.26661e-06	0.000438663	TRUE	0.001733	0.100514	FALSE
Bacteria	Actinobacteria	Acidipropionibacterium	0.471677	1	FALSE	0.0508607	1	FALSE	0.00694568	0.319501	FALSE	0.00868615	0.33876	FALSE	0.299848	1	FALSE	0.00363073	0.15249	FALSE	0.00029273	0.015222	TRUE	0.760059	1	FALSE	0.453215	1	FALSE
Bacteria	Actinobacteria	Micromonospora	0.56944	1	FALSE	0	0	TRUE	0.00153524	0.0782971	FALSE	0	0	TRUE	0.00209909	0.109153	FALSE	0.0997537	1	FALSE	0.562143	1	FALSE	0.483736	1	FALSE	0.336838	1	FALSE
Bacteria	Firmicutes	Staphylococcus	0.234064	1	FALSE	0.371634	1	FALSE	0.276075	1	FALSE	0.0265906	0.8509	FALSE	0.120216	1	FALSE	0.0685297	1	FALSE	0.911571	1	FALSE	0.912814	1	FALSE	0.917008	1	FALSE
Bacteria	Actinobacteria	Bifidobacterium	9.14161e-33	6.39913e-31	TRUE	0	0	TRUE	0	0	TRUE	2.51764e-07	1.51058e-05	TRUE	0	0	TRUE	0	0	TRUE	6.92459e-18	4.77797e-16	TRUE	0.00351926	0.225233	FALSE	0.191218	1	FALSE
Bacteria	Proteobacteria	Acinetobacter	0.633145	1	FALSE	0.752231	1	FALSE	0.092531	1	FALSE	0.000939258	0.0460236	TRUE	0.018173	0.835956	FALSE	0.00195531	0.0860337	FALSE	0.00455188	0.159316	FALSE	0.901016	1	FALSE	0.702477	1	FALSE
Bacteria	Actinobacteria	Collinsella	0	0	TRUE	0	0	TRUE	0	0	TRUE	0	0	TRUE	0	0	TRUE	0	0	TRUE	4.28175e-06	0.000265468	TRUE	0.000959713	0.0643008	FALSE	0.0042189	0.223602	FALSE
Bacteria	Proteobacteria	Succinivibrio	0	0	TRUE	0	0	TRUE	0	0	TRUE	0	0	TRUE	0	0	TRUE	0	0	TRUE	0	0	TRUE	0.0281378	1	FALSE	0.0227398	1	FALSE
Bacteria	Proteobacteria	Moraxella	7.32382e-05	0.00417458	TRUE	0	0	TRUE	0	0	TRUE	0	0	TRUE	0	0	TRUE	0	0	TRUE	0	0	TRUE	0.769792	1	FALSE	0.854302	1	FALSE
Bacteria	Proteobacteria	Ralstonia	0.0313168	1	FALSE	0.101734	1	FALSE	0.0483765	1	FALSE	0.351001	1	FALSE	0	0	TRUE	0.142597	1	FALSE	0.286069	1	FALSE	0.82586	1	FALSE	0.980935	1	FALSE
Bacteria	Actinobacteria	Corynebacterium	0.721064	1	FALSE	0.644265	1	FALSE	0.463491	1	FALSE	0.0948386	1	FALSE	0.375627	1	FALSE	0.360371	1	FALSE	0.0509644	1	FALSE	0.0535314	1	FALSE	0.811254	1	FALSE
Bacteria	Proteobacteria	Serratia	7.32382e-05	0.00417458	TRUE	0	0	TRUE	0.00942325	0.414623	FALSE	0.00137701	0.0647192	FALSE	0.254637	1	FALSE	0	0	TRUE	0	0	TRUE	0	0	TRUE	0.854302	1	FALSE
Bacteria	Firmicutes	Faecalibacterium	0	0	TRUE	0	0	TRUE	0	0	TRUE	0	0	TRUE	0	0	TRUE	0	0	TRUE	3.84802e-06	0.000242425	TRUE	0.00258391	0.167954	FALSE	0.00253828	0.139605	FALSE
Bacteria	Firmicutes	Bacillus	0.210047	1	FALSE	0	0	TRUE	0.172868	1	FALSE	0.0530185	1	FALSE	0	0	TRUE	0.0936433	1	FALSE	0.0222793	0.735215	FALSE	0.68964	1	FALSE	0	0	TRUE
Bacteria	Firmicutes	Veillonella	0	0	TRUE	0	0	TRUE	0	0	TRUE	0	0	TRUE	0.00567	0.28917	FALSE	0.00125223	0.0576024	FALSE	0.123591	1	FALSE	0.027982	1	FALSE	0.00788197	0.401981	FALSE
Bacteria	Bacteroidetes	Chryseobacterium	0	0	TRUE	0	0	TRUE	0	0	TRUE	0.013523	0.486829	FALSE	0.133731	1	FALSE	0.000292781	0.0152246	TRUE	0.310015	1	FALSE	0.79665	1	FALSE	0	0	TRUE
Bacteria	Firmicutes	Faecalicoccus	0	0	TRUE	0.00555104	0.222042	FALSE	0	0	TRUE	0	0	TRUE	4.8858e-07	2.98034e-05	TRUE	0	0	TRUE	2.86635e-05	0.00160516	TRUE	0.00553055	0.348425	FALSE	0.0501781	1	FALSE
Bacteria	Proteobacteria	Simonsiella	0.525273	1	FALSE	0	0	TRUE	0	0	TRUE	0	0	TRUE	0	0	TRUE	0.130909	1	FALSE	0.0557016	1	FALSE	0.430529	1	FALSE	0	0	TRUE
Bacteria	Firmicutes	Blautia	0	0	TRUE	0	0	TRUE	0	0	TRUE	0	0	TRUE	7.4717e-08	4.70717e-06	TRUE	0	0	TRUE	7.22714e-13	4.91446e-11	TRUE	0.000465596	0.0316605	TRUE	0.0044902	0.23349	FALSE
Bacteria	Bacteroidetes	Riemerella	0.136379	1	FALSE	0	0	TRUE	0	0	TRUE	0.00231792	0.104306	FALSE	0	0	TRUE	0.0448731	1	FALSE	0.0561002	1	FALSE	0	0	TRUE	0	0	TRUE
Bacteria	Firmicutes	Acidaminococcus	0	0	TRUE	0	0	TRUE	0	0	TRUE	0	0	TRUE	0	0	TRUE	0	0	TRUE	0	0	TRUE	0.0847813	1	FALSE	0.00231997	0.129919	FALSE
Bacteria	Firmicutes	Kandleria	0	0	TRUE	0	0	TRUE	0	0	TRUE	0	0	TRUE	0	0	TRUE	0	0	TRUE	0	0	TRUE	0.00808911	0.493436	FALSE	0.0103499	0.517493	FALSE
Bacteria	Proteobacteria	Haemophilus	0.0536347	1	FALSE	0.0697991	1	FALSE	0.0813909	1	FALSE	0	0	TRUE	0.304609	1	FALSE	0.00835302	0.309062	FALSE	0.0017341	0.0728324	FALSE	0.736896	1	FALSE	0.455647	1	FALSE
Bacteria	Actinobacteria	Microbacterium	0.264014	1	FALSE	0	0	TRUE	0	0	TRUE	5.9715e-05	0.0031649	TRUE	0.255575	1	FALSE	0.0710442	1	FALSE	0.000446219	0.0215614	TRUE	0.723932	1	FALSE	0	0	TRUE
Bacteria	Firmicutes	Clostridium_sensu_stricto	0	0	TRUE	0	0	TRUE	0	0	TRUE	0	0	TRUE	0.133524	1	FALSE	0.0246913	0.814814	FALSE	0.603324	1	FALSE	0.0401803	1	FALSE	0.0328541	1	FALSE
Bacteria	Bacteroidetes	Bacteroides	0	0	TRUE	0	0	TRUE	0	0	TRUE	0	0	TRUE	0	0	TRUE	0	0	TRUE	0	0	TRUE	0.0132946	0.797677	FALSE	0.00359408	0.19408	FALSE
Bacteria	Actinobacteria	Actinomadura	0.223449	1	FALSE	0	0	TRUE	0	0	TRUE	0	0	TRUE	0	0	TRUE	0.033241	1	FALSE	4.3046e-05	0.00236753	TRUE	0.114534	1	FALSE	0.494255	1	FALSE
Bacteria	Verrucomicrobia	Akkermansia	0	0	TRUE	0	0	TRUE	0	0	TRUE	0	0	TRUE	0	0	TRUE	0	0	TRUE	0	0	TRUE	0.134432	1	FALSE	2.55158e-05	0.00168404	TRUE
Bacteria	Proteobacteria	Paracoccus	0.174641	1	FALSE	0.532927	1	FALSE	0.424248	1	FALSE	0.299994	1	FALSE	0.0193814	0.872164	FALSE	0.24445	1	FALSE	0.0279485	0.866402	FALSE	0	0	TRUE	0.468552	1	FALSE
Bacteria	Proteobacteria	Neorhizobium	0.344882	1	FALSE	0	0	TRUE	0	0	TRUE	0	0	TRUE	0.0747602	1	FALSE	0	0	TRUE	0.398834	1	FALSE	0.937777	1	FALSE	0.570028	1	FALSE
Bacteria	Proteobacteria	Pseudomonas	0.289884	1	FALSE	0.841834	1	FALSE	0.335528	1	FALSE	0.708463	1	FALSE	0.471148	1	FALSE	0.723476	1	FALSE	0.418379	1	FALSE	0.112505	1	FALSE	0.154093	1	FALSE
Bacteria	Firmicutes	Pectinatus	0	0	TRUE	0	0	TRUE	0	0	TRUE	0	0	TRUE	0	0	TRUE	0	0	TRUE	0	0	TRUE	0.00692993	0.429656	FALSE	0.00119094	0.0702652	FALSE
Bacteria	Actinobacteria	Kocuria	0	0	TRUE	0.000150311	0.00826711	TRUE	0	0	TRUE	0	0	TRUE	0	0	TRUE	0	0	TRUE	0	0	TRUE	0	0	TRUE	0.854302	1	FALSE
Bacteria	Bacteroidetes	Prevotella	0	0	TRUE	0	0	TRUE	0	0	TRUE	0	0	TRUE	0	0	TRUE	1.51207e-08	9.52602e-07	TRUE	7.89243e-06	0.000473546	TRUE	0.00140808	0.092933	FALSE	0.0250109	1	FALSE
Bacteria	Bacteroidetes	Hymenobacter	0	0	TRUE	0	0	TRUE	0	0	TRUE	0	0	TRUE	0	0	TRUE	0	0	TRUE	0	0	TRUE	0.769792	1	FALSE	0	0	TRUE
Bacteria	Actinobacteria	Arthrobacter	0	0	TRUE	0.000150311	0.00826711	TRUE	0	0	TRUE	0	0	TRUE	0.254637	1	FALSE	0.00033921	0.0172997	TRUE	0	0	TRUE	0	0	TRUE	0.854302	1	FALSE
Bacteria	Proteobacteria	Brevundimonas	7.32382e-05	0.00417458	TRUE	0.000150311	0.00826711	TRUE	0	0	TRUE	0	0	TRUE	0	0	TRUE	0	0	TRUE	0	0	TRUE	0	0	TRUE	0	0	TRUE
Bacteria	Actinobacteria	Nocardioides	0	0	TRUE	0	0	TRUE	0.131328	1	FALSE	0.188434	1	FALSE	0.0853758	1	FALSE	0.301767	1	FALSE	0.0584297	1	FALSE	0.478705	1	FALSE	0.729069	1	FALSE
Bacteria	Firmicutes	Ligilactobacillus	0	0	TRUE	0	0	TRUE	0	0	TRUE	0	0	TRUE	0	0	TRUE	0	0	TRUE	0	0	TRUE	0.0663096	1	FALSE	2.19425e-05	0.00147015	TRUE
Bacteria	Proteobacteria	Massilia	0	0	TRUE	0	0	TRUE	0	0	TRUE	0	0	TRUE	0	0	TRUE	0	0	TRUE	0	0	TRUE	0.769792	1	FALSE	0.854302	1	FALSE
Bacteria	Bacteroidetes	Parabacteroides	0	0	TRUE	0	0	TRUE	0	0	TRUE	0	0	TRUE	0	0	TRUE	0.534798	1	FALSE	0	0	TRUE	0.487327	1	FALSE	0.000459939	0.0280563	TRUE
Bacteria	Firmicutes	Ruminococcus	0	0	TRUE	0	0	TRUE	0	0	TRUE	0	0	TRUE	0	0	TRUE	0	0	TRUE	0	0	TRUE	0.912192	1	FALSE	2.67024e-05	0.00173565	TRUE
Bacteria	Firmicutes	Pseudoflavonifractor	0	0	TRUE	0	0	TRUE	0	0	TRUE	0	0	TRUE	0	0	TRUE	0	0	TRUE	0.808417	1	FALSE	0.513149	1	FALSE	6.12021e-05	0.00385573	TRUE
Bacteria	Firmicutes	Butyricicoccus	0	0	TRUE	0	0	TRUE	0	0	TRUE	0	0	TRUE	0	0	TRUE	0	0	TRUE	0	0	TRUE	0.193718	1	FALSE	9.57997e-06	0.000661018	TRUE
Bacteria	Proteobacteria	Erwinia	0.0851943	1	FALSE	0	0	TRUE	0.0430772	1	FALSE	0	0	TRUE	0	0	TRUE	0.00716569	0.279462	FALSE	0.101749	1	FALSE	0	0	TRUE	0	0	TRUE
Bacteria	Bacteroidetes	Adhaeribacter	0.549329	1	FALSE	0.549555	1	FALSE	0.159153	1	FALSE	0.656675	1	FALSE	0.321876	1	FALSE	0.839568	1	FALSE	0.133161	1	FALSE	0	0	TRUE	0	0	TRUE
Bacteria	Bacteroidetes	Paraprevotella	0	0	TRUE	0	0	TRUE	0	0	TRUE	0	0	TRUE	0	0	TRUE	0	0	TRUE	0	0	TRUE	0.597062	1	FALSE	0.00114968	0.0689806	FALSE
Bacteria	Firmicutes	Mediterraneibacter	0	0	TRUE	0	0	TRUE	0	0	TRUE	0	0	TRUE	0	0	TRUE	0	0	TRUE	0	0	TRUE	0.921975	1	FALSE	0.0319485	1	FALSE
Bacteria	Bacteroidetes	Alloprevotella	0	0	TRUE	0	0	TRUE	0	0	TRUE	0	0	TRUE	0	0	TRUE	0	0	TRUE	0.615507	1	FALSE	0.748847	1	FALSE	0.074314	1	FALSE
Bacteria	Firmicutes	Sporobacter	0	0	TRUE	0	0	TRUE	0	0	TRUE	0	0	TRUE	0	0	TRUE	0	0	TRUE	0	0	TRUE	0.438615	1	FALSE	0.136702	1	FALSE

[truncated: 10 more sheets: ANCOM AB fungi, ANCOM BA fungi, ANCOM Fra fungi, ANCOM JA fungi, ANCOM KA fungi, ANCOM KO fungi, ANCOM ME fungi, ANCOM PI fungi, ANCOM US fungi, ANCOM VV fungi]
